# Supplementary material for: Genetic loci associated with heart rate variability and their effects on cardiac disease risk
Source: Nat Commun. 2017 Jun 14;8:15805. doi: 10.1038/ncomms15805 (PMC5474732; doi:10.1038/ncomms15805)
Supplement: Supplementary Data 1 [file ncomms15805-s2.xlsx]

## Sheet: SupplData1
Supplementary Data 1: Stage 1, stage 2, and combined stage 1+2 meta-analysis results for SDNN, RMSSD, and pvRSA/HF for the 23 SNPs that were genome-wide suggestive (p<1x10-6) after stage 1 in the meta-analysis for any of the traits. NOTE: SNPs are sorted according to p-value of the combined meta-analysis per locus. Results for SNP-trait combinations not initially selected at stage 1 are in red it…
Locus	Chr	SNP	Position (bp) build36	Trait	Allele		Stage 1 Discovery								Stage 2 Replication								Stage 1 + 2 combined
					Effect	Other	N	EAF	β	SE	p-value	I2	imp.qual.*		N	EAF	β	SE	p-value	I2	imp.qual.*		N	EAF	β	SE	p-value
1	19	rs12974991	5845584	RMSSD	A	G	26349	0.07853	-0.114862	0.010046	7.8e-30	0.472037	0.99 [0.57-1.00]		16856	0.076514	-0.117936	0.013848	8.7e-18	0	0.93 [0.36-1.00]		43205	0.077727	-0.11701	0.008202	4.57e-46
				SDNN			27239	0.07834	-0.050802	0.006993	5.2e-13	0.600079	0.97 [0.49-1.00]		18796	0.074152	-0.083276	0.011726	6.4e-13	0.602673	0.98 [0.57-1.00]		46035	0.076599	-0.059322	0.006006	5.6e-23
				pvRSA/HF†			23652	0.0777	-0.243964	0.020558	1.123e-37	0.540625	0.97 [0.49-1.00]		5856	0.0591	-0.226407	0.046277	3.368e-06	0	0.93 [0.36-0.97]		29508	0.074	-0.24107	0.018788	1.752e-41
		rs12974440	5845386	pvRSA/HF†	A	G	23671	0.0767	-0.247938	0.020866	9.094e-38	0.542793	0.97 [0.49-1.00]		5856	0.0599	-0.223	0.046	4.2155e-06	0	0.93 [0.39-0.97]		29527	0.0734	-0.243631	0.019003	1.914e-41
				RMSSD			26367	0.077635	-0.116788	0.010218	8.15e-30	0.459523	0.98 [0.57-1.00]		16856	0.07718	-0.117412	0.013752	7.2e-18	0	0.96 [0.39-1.00]		43223	0.077454	-0.11701	0.008202	3.92e-46
				SDNN			27257	0.077478	-0.051728	0.007065	3.42e-13	0.609787	0.94 [0.49-1.00]		18796	0.074749	-0.083232	0.011661	4.935e-13	0.612506	0.97 [0.57-1.00]		46053	0.076344	-0.060187	0.006042	2.42e-23
		rs12980262	5844058	SDNN	A	G	27250	0.078688	-0.051834	0.007062	3e-13	0.604463	0.97 [0.49-1.00]		18796	0.074392	-0.083206	0.011683	5.55e-13	0.607228	0.98 [0.57-1.00]		46046	0.076318	-0.060229	0.006044	2.3e-23
				RMSSD			26367	0.077844	-0.116196	0.010215	1.52e-29	0.46497	0.98 [0.57-1.00]		16856	0.076807	-0.117371	0.013854	1.27e-17	0	0.97 [0.36-1.00]		43223	0.077431	-0.11661	0.008222	1.29e-45
				pvRSA/HF†			23664	0.0769	-0.246377	0.02085	1.187e-37	0.543484	0.98 [0.49-1.00]		5856	0.0589	-0.2249	0.046292	3.8605e-06	0	0.94 [0.36-0.97]		29520	0.0733	-0.242755	0.019011	2.203e-41
2	12	rs10842383	24663234	SDNN	C	T	27257	0.86254	-0.049221	0.005007	1.51e-22	0.335789	1.00 [0.81-1.02]		20551	0.863988	-0.049897	0.008263	8e-10	0.340405	1.00 [0.81-1.02]		47808	0.863172	-0.049403	0.004282	9.33e-31
				RMSSD			26367	0.862859	-0.06781	0.006781	2.61e-22	0.096379	1.00 [0.85-1.02]		16856	0.862004	-0.057746	0.010304	1.07e-08	0	0.98 [0.64-1.00]		43223	0.862519	-0.064678	0.005748	2.45e-29
				pvRSA/HF†			23475	0.8647	-0.128372	0.014667	7.61e-23	0.470747	1.00 [0.81-1.02]		7610.31	0.8675	-0.111	0.028	5.285e-05	0	0.99 [0.64-1.12]		31085.3	0.8654	-0.124484	0.012958	1.199e-25
3	6	rs236349	36928543	SDNN	G	A	27257	0.652619	-0.028247	0.003926	8.65e-13	0.12509	1.00 [0.62-1.00]		24122	0.649182	-0.040844	0.0053	6.8e-15	0.128971	0.99 [0.62-1.00]		51379	0.650985	-0.03271	0.003155	3.7e-25
				RMSSD			26367	0.653244	-0.030802	0.00539	1.43e-08	0.458321	0.99 [0.62-1.00]		20428	0.65711	-0.043328	0.006972	2.65e-10	0	1.00 [0.81-1.00]		46795	0.654958	-0.035488	0.004264	9.1e-17
				pvRSA/HF†			23671	0.6518	-0.07102	0.011132	2.779e-12	0.235767	0.99 [0.62-1.00]		9983	0.6273	-0.064	0.016	0.00010165	0	1.00 [0.91-1.00]		33654	0.6445	-0.068785	0.009151	3.164e-15
4	12	rs7980799	33468257	RMSSD	A	C	26156	0.401215	-0.040187	0.005208	1.92e-14	0	0.93 [0.86-0.99]		18054	0.378706	-0.036045	0.007115	2.07e-07	0	0.98 [0.97-1.00]		44210	0.391851	-0.038742	0.004202	3.19e-20
				SDNN			26992	0.400907	-0.023187	0.003831	1.8e-09	0	0.94 [0.87-1.00]		21749	0.385429	-0.02095	0.005467	6.4e-05	0	0.95 [0.87-1.00]		48741	0.3939	-0.02245	0.003137	8.66e-13
				pvRSA/HF†			23036	0.4018	-0.071862	0.011068	1.286e-11	0.399121	0.94 [0.87-1.00]		7610	0.396524	-0.065123	0.017842	0.00013415	0	0.99 [0.89-1.00]		30646	0.4005	-0.069989	0.009405	1.527e-14
		rs1351682	33490042	pvRSA/HF†	G	A	23033	0.4355	-0.072432	0.010752	1.86e-11	0.362143	0.99 [0.90-1.00]		7610	0.4417	-0.075	0.018	3.334e-05	0	0.96 [0.94-1.04]		30643	0.437	-0.073237	0.009215	5.699e-15
				RMSSD			26153	0.435837	-0.037865	0.005046	9.67e-14	0	0.99 [0.91-1.00]		18054	0.42256	-0.031587	0.006928	2.605e-06	0.00334543	0.99 [0.94-1.00]		44207	0.430313	-0.035689	0.004079	2.26e-18
				SDNN			26989	0.435979	-0.021612	0.003727	8.23e-09	0	0.99 [0.91-1.00]		21748	0.429423	-0.020026	0.005385	0.000101	0	0.99 [0.91-1.00]		48737	0.433011	-0.021098	0.003065	6.02e-12
		rs1384598	33514166	SDNN	T	A	25609	0.435804	-0.023769	0.003885	1.2e-09	0	0.94 [0.87-1.03]		21749	0.427433	-0.020448	0.0054	7.7e-05	0	0.94 [0.87-1.03]		47358	0.431905	-0.022636	0.003154	7.37e-13
				RMSSD			24773	0.435671	-0.03904	0.005253	1.67e-13	0	0.94 [0.87-0.98]		18054	0.422473	-0.032318	0.00694	1.635e-06	0	0.98 [0.93-1.00]		42827	0.430006	-0.036592	0.004188	2.55e-18
				pvRSA/HF†			21653	0.4364	-0.072963	0.011296	7.728e-11	0	0.95 [0.86-1.03]		7610	0.435825	-0.076386	0.017928	3.01e-05	0	0.96 [0.93-1.03]		29263	0.4362	-0.073936	0.009557	2.135e-14
5	7	rs4262	93389364	SDNN	C	T	27256	0.389733	-0.028221	0.003967	1.56e-12	0.157377	0.88 [0.68-1.00]		21749	0.3898	-0.026576	0.005913	3.54e-06	0.165438	0.88 [0.68-1.00]		49005	0.389763	-0.02771	0.003294	4.26e-17
				RMSSD			26366	0.390173	-0.040022	0.005416	2.27e-13	0.497981	0.88 [0.68-1.00]		18054	0.392773	-0.020985	0.00714	0.001652	0	0.97 [0.79-1.00]		44420	0.39125	-0.033069	0.004315	1.89e-14
				pvRSA/HF†			23670	0.3897	-0.049061	0.01109	7.407e-09	0.19737	0.88 [0.69-1.00]		7611	0.383404	-0.053583	0.019344	0.00030815	0.279543	0.91 [0.79-1.00]		31281	0.3882	-0.05018	0.009621	1.84e-11
		rs180238	93388383	RMSSD	C	T	26366	0.338508	-0.038987	0.005274	2.24e-13	0.314711	0.99 [0.85-1.00]		18054	0.327539	-0.025753	0.007288	0.000207	0	0.99 [0.93-1.00]		44420	0.333966	-0.034439	0.004273	7.99e-16
				SDNN			27250	0.337551	-0.027196	0.003885	3.5e-12	0.061146	1.00 [0.85-1.00]		21749	0.321715	-0.025624	0.005795	4.965e-06	0.0666875	1.00 [0.85-1.00]		48999	0.330419	-0.026709	0.003227	1.33e-16
				pvRSA/HF†			23664	0.3388	-0.050784	0.010929	7.721e-09	0	1.00 [0.86-1.00]		7611	0.316453	-0.048467	0.019262	0.00155	0.00606675	0.95 [0.91-1.00]		31275	0.3333	-0.05022	0.009506	9.053e-11
6	14b	rs4899412	71534015	SDNN	T	C	27255	0.247439	-0.024557	0.004318	1.59e-08	0.37938	0.95 [0.65-1.00]		20997	0.258494	-0.028639	0.006227	2.16e-06	0.385584	0.94 [0.65-1.00]		48252	0.252324	-0.025882	0.003548	3.13e-13
				RMSSD			26366	0.246935	-0.029896	0.00587	4.34e-07	0.29094	0.92 [0.65-1.00]		19057	0.262451	-0.025627	0.007625	0.000391	0	0.99 [0.57-1.00]		45423	0.253558	-0.028307	0.004651	1.19e-09
				pvRSA/HF†			23669	0.2456	-0.04771	0.012125	0.0003564	0.341191	0.93 [0.65-1.00]		6858	0.244537	-0.027282	0.020764	0.0505	0	0.99 [0.57-1.00]		30527	0.2454	-0.042516	0.010471	8.81e-05
		rs2052015	71556806	RMSSD	T	C	25607	0.162207	-0.044027	0.007508	5.97e-09	0.015013	0.80 [0.67-0.98]		19885	0.168701	-0.024849	0.008951	0.00276	0.65414	0.96 [0.79-1.00]		45492	0.165091	-0.036107	0.005752	3.56e-10
				SDNN			26497	0.162662	-0.0309	0.005442	1.67e-08	0.52131	0.83 [0.71-1.01]		21825	0.170015	-0.029486	0.007187	2.065e-05	0.524951	0.82 [0.71-1.01]		48322	0.166031	-0.030385	0.004339	2.6e-12
				pvRSA/HF†			22911	0.1625	-0.0631	0.015864	0.0004505	0.526458	0.82 [0.67-1.01]		7687	0.170324	-0.017466	0.023124	0.1525	0.581255	0.94 [0.75-1.00]		30598	0.1645	-0.048496	0.013082	0.000385
	14c	rs2529471	71883022	SDNN	C	A	27257	0.41669	-0.019893	0.003697	8.94e-08	0	1.00 [0.94-1.03]		22362	0.442064	-0.023612	0.005144	2.25e-06	0	1.00 [0.94-1.03]		49619	0.428286	-0.02116	0.003002	1.88e-12
				RMSSD			26367	0.415828	-0.024184	0.005009	1.67e-06	0.371904	1.00 [0.94-1.03]		20423	0.436383	-0.029445	0.006354	1.82e-06	0.320021	1.00 [0.66-1.00]		46790	0.424941	-0.0262	0.003934	2.83e-11
				pvRSA/HF†			23671	0.4172	-0.02889	0.010426	0.008999	0	1.00 [0.94-1.00]		8223	0.445223	-0.022284	0.016646	0.03976	0.139511	1.00 [0.66-1.05]		31894	0.4244	-0.027029	0.008836	0.001686
	14a	rs36423	71422955	SDNN	T	G	27185	0.132438	-0.031645	0.005493	1.03e-08	0.512353	0.95 [0.73-0.99]		20997	0.125105	-0.036016	0.008295	7.15e-06	0.514263	0.95 [0.73-0.99]		48182	0.129193	-0.032977	0.00458	6.25e-13
				RMSSD			26362	0.133265	-0.039603	0.00763	2.61e-07	0.281184	0.95 [0.73-0.99]		19057	0.121708	-0.04208	0.010454	2.88e-05	0	0.92 [0.54-1.00]		45419	0.127977	-0.040464	0.006163	5.36e-11
				pvRSA/HF†			23599	0.1311	-0.055278	0.015768	0.0006323	0.583502	0.95 [0.72-1.00]		6859	0.134099	-0.025282	0.027594	0.14025	0.410743	0.95 [0.54-1.00]		30458	0.1318	-0.047894	0.01369	0.0004312
7	15a	rs2680344	71440538	SDNN	A	G	27255	0.782562	-0.02459	0.004624	1.26e-07	0	0.88 [0.73-1.00]		24115	0.772375	-0.023183	0.005977	5.3e-05	0	0.88 [0.73-1.00]		51370	0.77772	-0.024063	0.003657	4.88e-11
				RMSSD			26365	0.783554	-0.030424	0.006398	2.38e-06	0.15217	0.88 [0.73-1.00]		20998	0.776771	-0.03399	0.007774	6.25e-06	0	0.97 [0.78-1.00]		47363	0.780547	-0.031864	0.00494	1.16e-10
				pvRSA/HF†			23669	0.7838	-0.05156	0.012996	4.229e-06	0	0.89 [0.73-1.00]		9976	0.756905	-0.036069	0.018403	0.05985	0	0.98 [0.89-1.00]		33645	0.7758	-0.046405	0.010616	2.535e-06
	15b	rs1812835	71294557	RMSSD	A	C	26367	0.416851	-0.025092	0.005044	7.99e-07	0	1.00 [0.88-1.02]		18054	0.418904	-0.0256	0.00686	9.6e-05	0.352519	1.00 [0.98-1.01]		44421	0.417701	-0.02527	0.004064	5.18e-10
				SDNN			27257	0.416593	-0.017611	0.003718	2.5e-06	0	1.00 [0.88-1.02]		21748	0.411823	-0.016312	0.005371	0.001199	0	1.00 [0.88-1.02]		49005	0.414445	-0.01719	0.003057	1.92e-08
				pvRSA/HF†			23671	0.42	-0.036398	0.010421	3.69e-05	0	1.00 [0.89-1.01]		7609	0.389196	-0.036332	0.017903	0.012995	0	0.99 [0.95-1.00]		31280	0.4125	-0.036381	0.009006	2.767e-06
8	20	rs6123471	36273570	RMSSD	T	C	26367	0.534268	-0.028642	0.005218	5.15e-08	0.207852	0.99 [0.35-1.03]		20422	0.533518	-0.015082	0.006983	0.0154	0	1.00 [0.68-1.00]		46789	0.533935	-0.023783	0.00418	1.3e-08
				SDNN			27254	0.53386	-0.016051	0.003779	2.42e-05	0	0.99 [0.35-1.03]		24116	0.534346	-0.010823	0.005199	0.0187	0	0.99 [0.35-1.03]		51370	0.534091	-0.014244	0.003057	3.22e-06
				pvRSA/HF†			23668	0.5346	-0.030963	0.010746	0.0003297	0.415485	0.99 [0.35-1.01]		9978	0.530389	-0.015066	0.015388	0.10045	0	1.00 [0.97-1.01]		33646	0.5334	-0.025752	0.00881	0.0002088
9	2	rs13004438	179421913	RMSSD	T	C	26367	0.571503	-0.027221	0.005151	1.58e-07	0.278573	0.96 [0.80-0.99]		19222	0.566121	-0.009005	0.006655	0.0879855	0	0.97 [0.90-1.00]		45589	0.569195	-0.020397	0.004073	5.63e-07
				SDNN			27257	0.571279	-0.011519	0.00379	0.0025	0.450536	0.96 [0.80-1.00]		22916	0.566535	-0.004794	0.005127	0.175	0.454006	0.96 [0.80-1.00]		50173	0.569083	-0.009143	0.003048	0.002711
				pvRSA/HF†			23671	0.57	-0.022498	0.010627	0.00225	0.202195	0.96 [0.80-1.00]		9976	0.5648	-0.011	0.016	0.2577	0	0.97 [0.90-1.00]		33647	0.5683	-0.018888	0.008846	0.003543
10	16	rs4786125	6840548	SDNN	A	G	27256	0.717221	-0.022936	0.004358	1.69e-07	0	0.83 [0.67-1.00]		22362	0.702721	-0.002996	0.005677	0.298866	0	0.83 [0.67-1.00]		49618	0.710594	-0.015542	0.003457	7.02e-06
				RMSSD			26366	0.718247	-0.024647	0.005984	4.37e-05	0.073739	0.82 [0.67-1.00]		20422	0.706675	0.00074	0.006989	0.457812	0.195108	1.00 [0.52-1.00]		46788	0.713116	-0.013908	0.004546	0.002224
				pvRSA/HF†			23670	0.7151	-0.029877	0.012099	0.0004303	0.2134	0.83 [0.67-1.00]		8224	0.69	-0.010905	0.018456	0.27375	0.201006	1.00 [0.52-1.00]		31894	0.7087	-0.024174	0.010119	0.005693
11	13	rs1343558	86059258	RMSSD	A	G	26366	0.106604	-0.040006	0.007948	5.91e-07	0.190592	0.97 [0.70-1.03]		20423	0.111841	-0.003708	0.010035	0.355862	0	0.99 [0.97-1.00]		46789	0.108926	-0.026014	0.006231	3.01e-05
				SDNN			27256	0.108049	-0.018894	0.005697	0.000977	0	0.98 [0.70-1.10]		24118	0.116043	-0.004667	0.007579	0.269033	0	0.98 [0.70-1.10]		51374	0.111849	-0.013758	0.004554	0.002529
				pvRSA/HF†			23670	0.1096	-0.062389	0.016175	7.44e-06	0.147042	0.98 [0.68-1.10]		8614	0.112	0.001615	0.024022	0.54915	0.203268	0.99 [0.92-1.00]		32284	0.1129	-0.042423	0.013417	0.0001614
12	18	rs8093402	21336411	SDNN	T	G	27250	0.136115	-0.030079	0.005833	2.97e-07	0	0.99 [0.42-1.00]		22359	0.105499	0.00616	0.008534	0.235185	0	0.99 [0.42-1.00]		49609	0.122123	-0.01854	0.004816	0.000455
				RMSSD			26361	0.137081	-0.038144	0.008192	3.84e-06	0.038756	0.99 [0.42-1.00]		20419	0.10623	0.011902	0.010449	0.12733	0	0.99 [0.42-1.00]		46780	0.123403	-0.019093	0.006447	0.003072
				pvRSA/HF†			23664	0.14	-0.047072	0.017191	0.0003762	0.0948632	0.99 [0.42-1.00]		8221	0.1064	0.038183	0.027567	0.84395	0	1.00 [0.42-1.00]		31885	0.1313	-0.023201	0.014587	0.01076
13	9	rs3858083	95923978	SDNN	T	G	17523	0.217298	-0.028118	0.005598	5.98e-07	0	0.93 [0.74-1.00]		22924	0.238237	0.002843	0.005999	0.317779	0	0.93 [0.74-1.00]		40447	0.229293	-0.013707	0.004093	0.000816
				RMSSD			16636	0.214882	-0.032588	0.00756	1.89e-05	0	0.95 [0.74-1.00]		19229	0.236239	0.005319	0.007858	0.249276	0	1.00 [0.89-1.00]		35865	0.22649	-0.014367	0.005448	0.000508
				pvRSA/HF†			15295	0.2151	-0.048166	0.019082	0.003368	0	0.92 [0.74-1.00]		9754	0.2404	0.001669	0.018388	0.58135	0	0.99 [0.88-1.00]		25049	0.225	-0.022326	0.013241	0.03054
14	11	rs677652	117541921	SDNN	T	C	16897	0.0305	-0.071911	0.013874	2.59e-07	0.28926	0.46 [0.31-0.61]		6647	0.017424	0.107095	0.059049	0.034868	0.298418	0.47 [0.37-0.61]		23544	0.026808	-0.062546	0.013506	3.7e-06
				RMSSD			16064	0.030071	-0.057935	0.029831	0.053832	0	0.45 [0.37-0.52]		4707	0.012549	0.092419	0.088559	0.148332	0	0.65 [0.38-1.00]		20771	0.0261	-0.042613	0.02827	0.131709
				pvRSA/HF†			12930	0.0288	-0.074268	0.061235	0.1379	0.254171	0.46 [0.31-0.61]		5680	0.0129	-0.090648	0.183165	0.5628	0.397021	0.49 [0.24-1.00]		18610	0.0239	-0.075915	0.058075	0.1855
LEGEND: Chr: chromosome; SNP: single nucleotide polymorphism; bp: base pair position based on build 36 (hg18); N: sample size; EAF: effect allele frequency; β: beta/effect size; SE: standard error of β; I2: measure of heterogeneity; imp.qual.: imputation quality. *median [range] over all cohorts passing the quality control criteria for the particular SNP. †p-value, allele, EAF, N from p-value wei…
