# Supplementary material for: Genetic loci associated with heart rate variability and their effects on cardiac disease risk
Source: Nat Commun. 2017 Jun 14;8:15805. doi: 10.1038/ncomms15805 (PMC5474732; doi:10.1038/ncomms15805)
Supplement: Supplementary Data 2 [file ncomms15805-s3.xlsx]

## Sheet: SupplData2
Supplementary Data 2: In silico annotation and GWAS catalog lookup results of the 17 HRV SNPs identified in this study. NOTE: All SNPs are shown that are in high linkage disequilibrium with the HRV lead SNPs (r2>0.5 for non-synonymous variants and r2>0.8 for other variants). SNPs that are interesting because of exonic details are depicted in red; SNPs that are interesting because of associated di…
Lead SNP	Chr	pos (b37)	HRV trait	LD SNP	pos (B37)	ref allele	other allele	AF (other allele)	LD	Variant type	Gene name(s)	exonic details	Associated disease/trait	SIFT		Polyphen
														score	pred	score	pred
rs12974991	19	5894584	RMSSD	rs12974991	5894584	G	A	0.0974	1	intronic	NDUFA11
non-synonymous				rs12982903	5872403	G	A	0.0974	0.957064	intergenic	FUT5(dist=1852),NDUFA11(dist=18884)
				rs12984289	5872968	G	A	0.0984	0.946586	intergenic	FUT5(dist=2417),NDUFA11(dist=18319)
				rs34971496	5873282	A	G	0.0974	0.957064	intergenic	FUT5(dist=2731),NDUFA11(dist=18005)
				rs8108862	5873728	C	T	0.0974	0.957064	intergenic	FUT5(dist=3177),NDUFA11(dist=17559)
				rs12973503	5875892	T	G	0.0974	0.957064	intergenic	FUT5(dist=5341),NDUFA11(dist=15395)
				rs55800071	5878583	A	G	0.0994	0.978852	intergenic	FUT5(dist=8032),NDUFA11(dist=12704)
				rs35103346	5878684	A	T	0.0994	0.978852	intergenic	FUT5(dist=8133),NDUFA11(dist=12603)
				rs34568271	5879711	C	T	0.0964	0.946208	intergenic	FUT5(dist=9160),NDUFA11(dist=11576)
				rs34505898	5882857	G	A	0.0954	0.957049	intergenic	FUT5(dist=12306),NDUFA11(dist=8430)
				rs12974377	5883973	C	T	0.0984	0.989332	intergenic	FUT5(dist=13422),NDUFA11(dist=7314)
				rs74174353	5886666	A	T	0.0994	0.979317	intergenic	FUT5(dist=16115),NDUFA11(dist=4621)
				rs17271897	5886764	C	T	0.0964	0.967735	intergenic	FUT5(dist=16213),NDUFA11(dist=4523)
				rs35952442	5889071	C	T	0.0974	1	intergenic	FUT5(dist=18520),NDUFA11(dist=2216)
				rs34860663	5890655	T	C	0.0974	1	downstream	NDUFA11
				rs55928223	5890670	T	C	0.0974	1	downstream	NDUFA11
				rs17271904	5892274	C	G	0.0974	1	UTR3	NDUFA11(NM_001193375:c.*654G>C)
				rs12980262	5893058	G	A	0.0974	1	exonic	NDUFA11	nonsynonymous		0.01	D	0.753	P
				rs12974440	5894386	G	A	0.0974	1	intronic	NDUFA11
				rs12975210	5894645	G	C	0.0954	0.978604	intronic	NDUFA11
				rs702064	5896766	C	T	0.0974	0.852338	intronic	NDUFA11
				rs778800	5900247	T	C	0.1014	0.814503	intronic	NDUFA11
rs12974440	19	5894386	pvRSA/HF	rs12974440	5894386	G	A	0.0974	1	intronic	NDUFA11
non-synonymous				rs12982903	5872403	G	A	0.0974	0.957064	intergenic	FUT5(dist=1852),NDUFA11(dist=18884)
				rs12984289	5872968	G	A	0.0984	0.946586	intergenic	FUT5(dist=2417),NDUFA11(dist=18319)
				rs34971496	5873282	A	G	0.0974	0.957064	intergenic	FUT5(dist=2731),NDUFA11(dist=18005)
				rs8108862	5873728	C	T	0.0974	0.957064	intergenic	FUT5(dist=3177),NDUFA11(dist=17559)
				rs12973503	5875892	T	G	0.0974	0.957064	intergenic	FUT5(dist=5341),NDUFA11(dist=15395)
				rs55800071	5878583	A	G	0.0994	0.978852	intergenic	FUT5(dist=8032),NDUFA11(dist=12704)
				rs35103346	5878684	A	T	0.0994	0.978852	intergenic	FUT5(dist=8133),NDUFA11(dist=12603)
				rs34568271	5879711	C	T	0.0964	0.946208	intergenic	FUT5(dist=9160),NDUFA11(dist=11576)
				rs34505898	5882857	G	A	0.0954	0.957049	intergenic	FUT5(dist=12306),NDUFA11(dist=8430)
				rs12974377	5883973	C	T	0.0984	0.989332	intergenic	FUT5(dist=13422),NDUFA11(dist=7314)
				rs74174353	5886666	A	T	0.0994	0.979317	intergenic	FUT5(dist=16115),NDUFA11(dist=4621)
				rs17271897	5886764	C	T	0.0964	0.967735	intergenic	FUT5(dist=16213),NDUFA11(dist=4523)
				rs35952442	5889071	C	T	0.0974	1	intergenic	FUT5(dist=18520),NDUFA11(dist=2216)
				rs34860663	5890655	T	C	0.0974	1	downstream	NDUFA11
				rs55928223	5890670	T	C	0.0974	1	downstream	NDUFA11
				rs17271904	5892274	C	G	0.0974	1	UTR3	NDUFA11(NM_001193375:c.*654G>C)
				rs12980262	5893058	G	A	0.0974	1	exonic	NDUFA11	nonsynonymous		0.01	D	0.753	P
				rs12974991	5894584	G	A	0.0974	1	intronic	NDUFA11
				rs12975210	5894645	G	C	0.0954	0.978604	intronic	NDUFA11
				rs702064	5896766	C	T	0.0974	0.852338	intronic	NDUFA11
				rs778800	5900247	T	C	0.1014	0.814503	intronic	NDUFA11
rs12980262	19	5893058	SDNN	rs12980262	5893058	G	A	0.0974	1	exonic	NDUFA11	nonsynonymous		0.01	D	0.753	P
non-synonymous				rs12982903	5872403	G	A	0.0974	0.957064	intergenic	FUT5(dist=1852),NDUFA11(dist=18884)
				rs12984289	5872968	G	A	0.0984	0.946586	intergenic	FUT5(dist=2417),NDUFA11(dist=18319)
				rs34971496	5873282	A	G	0.0974	0.957064	intergenic	FUT5(dist=2731),NDUFA11(dist=18005)
				rs8108862	5873728	C	T	0.0974	0.957064	intergenic	FUT5(dist=3177),NDUFA11(dist=17559)
				rs12973503	5875892	T	G	0.0974	0.957064	intergenic	FUT5(dist=5341),NDUFA11(dist=15395)
				rs55800071	5878583	A	G	0.0994	0.978852	intergenic	FUT5(dist=8032),NDUFA11(dist=12704)
				rs35103346	5878684	A	T	0.0994	0.978852	intergenic	FUT5(dist=8133),NDUFA11(dist=12603)
				rs34568271	5879711	C	T	0.0964	0.946208	intergenic	FUT5(dist=9160),NDUFA11(dist=11576)
				rs34505898	5882857	G	A	0.0954	0.957049	intergenic	FUT5(dist=12306),NDUFA11(dist=8430)
				rs12974377	5883973	C	T	0.0984	0.989332	intergenic	FUT5(dist=13422),NDUFA11(dist=7314)
				rs74174353	5886666	A	T	0.0994	0.979317	intergenic	FUT5(dist=16115),NDUFA11(dist=4621)
				rs17271897	5886764	C	T	0.0964	0.967735	intergenic	FUT5(dist=16213),NDUFA11(dist=4523)
				rs35952442	5889071	C	T	0.0974	1	intergenic	FUT5(dist=18520),NDUFA11(dist=2216)
				rs34860663	5890655	T	C	0.0974	1	downstream	NDUFA11
				rs55928223	5890670	T	C	0.0974	1	downstream	NDUFA11
				rs17271904	5892274	C	G	0.0974	1	UTR3	NDUFA11(NM_001193375:c.*654G>C)
				rs12974440	5894386	G	A	0.0974	1	intronic	NDUFA11
				rs12974991	5894584	G	A	0.0974	1	intronic	NDUFA11
				rs12975210	5894645	G	C	0.0954	0.978604	intronic	NDUFA11
				rs702064	5896766	C	T	0.0974	0.852338	intronic	NDUFA11
				rs778800	5900247	T	C	0.1014	0.814503	intronic	NDUFA11
rs10842383	12	24771967	RMSSD, SDNN, pvRSA/HF	rs10842383	24771967	C	T	0.1551	1	intergenic	LINC00477(dist=34865),BCAT1(dist=190991)
intergenic				rs4963772	24758480	G	A	0.1551	0.985088	intergenic	LINC00477(dist=21378),BCAT1(dist=204478)
				rs34219605	24760456	A	G	0.1551	0.985088	intergenic	LINC00477(dist=23354),BCAT1(dist=202502)
				rs11047527	24762501	A	C	0.1551	0.985088	intergenic	LINC00477(dist=25399),BCAT1(dist=200457)
				rs17287293	24770878	A	G	0.1551	1	intergenic	LINC00477(dist=33776),BCAT1(dist=192080)
				rs12829213	24773562	G	A	0.1551	1	intergenic	LINC00477(dist=36460),BCAT1(dist=189396)
				rs112630705	24773919	G	A	0.1551	1	intergenic	LINC00477(dist=36817),BCAT1(dist=189039)
				rs111504119	24774691	A	G	0.1789	0.833094	intergenic	LINC00477(dist=37589),BCAT1(dist=188267)
				rs137913153	24776752	A	G	0.1551	1	intergenic	LINC00477(dist=39650),BCAT1(dist=186206)
				rs12826024	24776799	G	A	0.1551	1	intergenic	LINC00477(dist=39697),BCAT1(dist=186159)
				rs4963776	24779491	G	T	0.1789	0.834831	intergenic	LINC00477(dist=42389),BCAT1(dist=183467)
				rs11047539	24781446	A	G	0.1551	1	intergenic	LINC00477(dist=44344),BCAT1(dist=181512)
				rs4246224	24784139	G	A	0.1551	1	intergenic	LINC00477(dist=47037),BCAT1(dist=178819)		Heart rate
				rs11047543	24788339	G	A	0.1551	1	intergenic	LINC00477(dist=51237),BCAT1(dist=174619)		PR interval
				rs4963778	24800607	A	G	0.1402	0.820263	intergenic	LINC00477(dist=63505),BCAT1(dist=162351)
				rs4963779	24800775	T	G	0.1402	0.820263	intergenic	LINC00477(dist=63673),BCAT1(dist=162183)
				rs4963780	24801081	A	T	0.1412	0.813096	intergenic	LINC00477(dist=63979),BCAT1(dist=161877)
rs236349	6	36820565	RMSSD, SDNN, pvRSA/HF	rs236349	36820565	A	G	0.6531	1	intergenic	CPNE5(dist=13345),PPIL1(dist=2041)		Heart rate
intronic				rs236352	36817113	A	G	0.6541	0.995531	intergenic	CPNE5(dist=9893),PPIL1(dist=5493)
				rs4594944	36840767	G	A	0.6899	0.831809	intronic	C6orf89,PPIL1
rs7980799	12	33576990	RMSSD	rs7980799	33576990	A	C	0.6243	1	intronic	SYT10
intronic				rs4244865	33511917	G	A	0.6252	0.937035	intergenic	PKP2(dist=462137),SYT10(dist=16431)
				rs4244866	33511983	G	C	0.6352	0.897268	intergenic	PKP2(dist=462203),SYT10(dist=16365)
				rs1905408	33516963	G	A	0.6252	0.937035	intergenic	PKP2(dist=467183),SYT10(dist=11385)
				rs7312012	33517984	A	G	0.6252	0.937035	intergenic	PKP2(dist=468204),SYT10(dist=10364)
				rs4931717	33521151	G	A	0.6262	0.941245	intergenic	PKP2(dist=471371),SYT10(dist=7197)
				rs2389194	33529164	A	G	0.6262	0.941245	UTR3	SYT10(NM_198992:c.*601T>C)
				rs9888363	33529288	T	C	0.6262	0.941245	UTR3	SYT10(NM_198992:c.*477A>G)
				rs10732554	33533374	C	T	0.6262	0.941245	intronic	SYT10
				rs1905427	33534368	T	C	0.6262	0.941245	intronic	SYT10
				rs12301124	33543024	T	C	0.6252	0.94532	intronic	SYT10
				rs2892701	33547395	T	C	0.6243	0.949431	intronic	SYT10
				rs7294492	33548530	C	T	0.6243	0.949431	intronic	SYT10
				rs7315695	33551841	G	C	0.6272	0.953779	intronic	SYT10
				rs10772076	33553574	A	C	0.6262	0.958014	intronic	SYT10
				rs10844580	33553867	G	A	0.6272	0.953779	intronic	SYT10
				rs10844582	33560873	A	G	0.6262	0.958014	intronic	SYT10
				rs7971226	33586881	A	G	0.6243	1	intronic	SYT10
				rs11052705	33588388	T	C	0.6243	1	intronic	SYT10		Heart rate
				rs6488162	33593127	T	C	0.5954	0.859743	upstream	SYT10
rs1351682	12	33598775	pvRSA/HF	rs1351682	33598775	G	A	0.5626	1	intergenic	SYT10(dist=6021),ALG10(dist=576441)
intergenic				rs1482993	33594515	G	A	0.5636	0.995895	intergenic	SYT10(dist=1761),ALG10(dist=580701)
				rs1351683	33598563	G	A	0.5636	0.995895	intergenic	SYT10(dist=5809),ALG10(dist=576653)
				rs4931719	33602986	G	A	0.5636	0.995895	intergenic	SYT10(dist=10232),ALG10(dist=572230)
				rs10844611	33603544	T	C	0.5626	1	intergenic	SYT10(dist=10790),ALG10(dist=571672)
				rs10844612	33603676	T	C	0.5636	0.995895	intergenic	SYT10(dist=10922),ALG10(dist=571540)
				rs10844613	33605362	A	G	0.5686	0.975785	intergenic	SYT10(dist=12608),ALG10(dist=569854)
				rs10844614	33605702	A	C	0.5706	0.967757	intergenic	SYT10(dist=12948),ALG10(dist=569514)
				rs1601007	33609675	G	C	0.5626	1	intergenic	SYT10(dist=16921),ALG10(dist=565541)
				rs1601008	33611352	A	G	0.5626	1	intergenic	SYT10(dist=18598),ALG10(dist=563864)
				rs1842885	33613317	A	G	0.5626	1	intergenic	SYT10(dist=20563),ALG10(dist=561899)
				rs1482987	33614283	G	C	0.5626	1	intergenic	SYT10(dist=21529),ALG10(dist=560933)
				rs1447873	33615236	A	G	0.5626	1	intergenic	SYT10(dist=22482),ALG10(dist=559980)
				rs1580396	33615841	C	A	0.5616	0.995895	intergenic	SYT10(dist=23087),ALG10(dist=559375)
				rs2200156	33618048	C	A	0.5626	1	intergenic	SYT10(dist=25294),ALG10(dist=557168)
				rs1384598	33622899	T	A	0.5626	1	intergenic	SYT10(dist=30145),ALG10(dist=552317)
				rs10161311	33623204	G	A	0.5636	0.995895	intergenic	SYT10(dist=30450),ALG10(dist=552012)
				rs10161491	33623806	T	C	0.5636	0.995895	intergenic	SYT10(dist=31052),ALG10(dist=551410)
				rs1384599	33624579	G	A	0.5636	0.995895	intergenic	SYT10(dist=31825),ALG10(dist=550637)
				rs10844618	33625010	A	G	0.5626	1	intergenic	SYT10(dist=32256),ALG10(dist=550206)
				rs12319055	33626509	C	T	0.5616	0.995916	intergenic	SYT10(dist=33755),ALG10(dist=548707)
				rs11052722	33626530	G	A	0.5447	0.923009	intergenic	SYT10(dist=33776),ALG10(dist=548686)
				rs1601006	33629519	C	T	0.5616	0.987689	intergenic	SYT10(dist=36765),ALG10(dist=545697)
				rs61927702	33631695	A	G	0.5606	0.991832	intergenic	SYT10(dist=38941),ALG10(dist=543521)
				rs7303356	33633599	G	C	0.5447	0.923009	intergenic	SYT10(dist=40845),ALG10(dist=541617)
				rs1601005	33634658	A	G	0.5626	1	intergenic	SYT10(dist=41904),ALG10(dist=540558)
				rs7138529	33634855	T	C	0.5636	0.995895	intergenic	SYT10(dist=42101),ALG10(dist=540361)
				rs10437795	33635336	C	G	0.5636	0.995895	intergenic	SYT10(dist=42582),ALG10(dist=539880)
				rs7311794	33635630	C	T	0.5626	1	intergenic	SYT10(dist=42876),ALG10(dist=539586)		Heart rate
				rs111940785	33646586	C	A	0.5706	0.960176	intergenic	SYT10(dist=53832),ALG10(dist=528630)
				rs1839062	33646892	G	A	0.5706	0.960176	intergenic	SYT10(dist=54138),ALG10(dist=528324)
				rs2389214	33647406	C	A	0.5706	0.960176	intergenic	SYT10(dist=54652),ALG10(dist=527810)
				rs4348988	33647529	A	T	0.5706	0.960176	intergenic	SYT10(dist=54775),ALG10(dist=527687)
				rs2200159	33648544	G	C	0.5706	0.960176	intergenic	SYT10(dist=55790),ALG10(dist=526672)
				rs2220059	33648630	C	T	0.5706	0.960176	intergenic	SYT10(dist=55876),ALG10(dist=526586)
				rs11535974	33649029	A	G	0.5706	0.960176	intergenic	SYT10(dist=56275),ALG10(dist=526187)
				rs11559754	33649229	G	A	0.5706	0.960176	intergenic	SYT10(dist=56475),ALG10(dist=525987)
				rs2389215	33649457	C	T	0.5706	0.960176	intergenic	SYT10(dist=56703),ALG10(dist=525759)
				rs2220060	33650463	G	A	0.5706	0.960176	intergenic	SYT10(dist=57709),ALG10(dist=524753)
				rs11052731	33651637	G	A	0.5706	0.960176	intergenic	SYT10(dist=58883),ALG10(dist=523579)
				rs7972688	33653477	T	C	0.5716	0.956169	intergenic	SYT10(dist=60723),ALG10(dist=521739)
				rs7965096	33655082	A	G	0.5706	0.960176	intergenic	SYT10(dist=62328),ALG10(dist=520134)
				rs2084391	33655419	C	T	0.5706	0.960176	intergenic	SYT10(dist=62665),ALG10(dist=519797)
				rs11052732	33657801	A	G	0.5716	0.956169	intergenic	SYT10(dist=65047),ALG10(dist=517415)
				rs10772088	33663849	A	T	0.5716	0.956169	intergenic	SYT10(dist=71095),ALG10(dist=511367)
				rs11052736	33669583	T	C	0.4274	0.952179	intergenic	SYT10(dist=76829),ALG10(dist=505633)
				rs138585668	33677966	T	C	0.4284	0.956169	intergenic	SYT10(dist=85212),ALG10(dist=497250)
				rs2389218	33680929	C	A	0.4284	0.956169	intergenic	SYT10(dist=88175),ALG10(dist=494287)
				rs1994135	33682405	T	C	0.4463	0.87965	intergenic	SYT10(dist=89651),ALG10(dist=492811)
				rs12819439	33684509	A	C	0.4284	0.956169	intergenic	SYT10(dist=91755),ALG10(dist=490707)
				rs12820541	33684754	G	A	0.4284	0.956169	intergenic	SYT10(dist=92000),ALG10(dist=490462)
				rs1601003	33689436	A	T	0.4284	0.956169	intergenic	SYT10(dist=96682),ALG10(dist=485780)
				rs1482983	33690326	A	C	0.4284	0.956169	intergenic	SYT10(dist=97572),ALG10(dist=484890)
rs1384598	12	33622899	SDNN	rs1384598	33622899	T	A	0.5626	1	intergenic	SYT10(dist=30145),ALG10(dist=552317)
intergenic				rs1482993	33594515	G	A	0.5636	0.995895	intergenic	SYT10(dist=1761),ALG10(dist=580701)
				rs1351683	33598563	G	A	0.5636	0.995895	intergenic	SYT10(dist=5809),ALG10(dist=576653)
				rs1351682	33598775	G	A	0.5626	1	intergenic	SYT10(dist=6021),ALG10(dist=576441)
				rs4931719	33602986	G	A	0.5636	0.995895	intergenic	SYT10(dist=10232),ALG10(dist=572230)
				rs10844611	33603544	T	C	0.5626	1	intergenic	SYT10(dist=10790),ALG10(dist=571672)
				rs10844612	33603676	T	C	0.5636	0.995895	intergenic	SYT10(dist=10922),ALG10(dist=571540)
				rs10844613	33605362	A	G	0.5686	0.975785	intergenic	SYT10(dist=12608),ALG10(dist=569854)
				rs10844614	33605702	A	C	0.5706	0.967757	intergenic	SYT10(dist=12948),ALG10(dist=569514)
				rs1601007	33609675	G	C	0.5626	1	intergenic	SYT10(dist=16921),ALG10(dist=565541)
				rs1601008	33611352	A	G	0.5626	1	intergenic	SYT10(dist=18598),ALG10(dist=563864)
				rs1842885	33613317	A	G	0.5626	1	intergenic	SYT10(dist=20563),ALG10(dist=561899)
				rs1482987	33614283	G	C	0.5626	1	intergenic	SYT10(dist=21529),ALG10(dist=560933)
				rs1447873	33615236	A	G	0.5626	1	intergenic	SYT10(dist=22482),ALG10(dist=559980)
				rs1580396	33615841	C	A	0.5616	0.995895	intergenic	SYT10(dist=23087),ALG10(dist=559375)
				rs2200156	33618048	C	A	0.5626	1	intergenic	SYT10(dist=25294),ALG10(dist=557168)
				rs10161311	33623204	G	A	0.5636	0.995895	intergenic	SYT10(dist=30450),ALG10(dist=552012)
				rs10161491	33623806	T	C	0.5636	0.995895	intergenic	SYT10(dist=31052),ALG10(dist=551410)
				rs1384599	33624579	G	A	0.5636	0.995895	intergenic	SYT10(dist=31825),ALG10(dist=550637)
				rs10844618	33625010	A	G	0.5626	1	intergenic	SYT10(dist=32256),ALG10(dist=550206)
				rs12319055	33626509	C	T	0.5616	0.995916	intergenic	SYT10(dist=33755),ALG10(dist=548707)
				rs11052722	33626530	G	A	0.5447	0.923009	intergenic	SYT10(dist=33776),ALG10(dist=548686)
				rs1601006	33629519	C	T	0.5616	0.987689	intergenic	SYT10(dist=36765),ALG10(dist=545697)
				rs61927702	33631695	A	G	0.5606	0.991832	intergenic	SYT10(dist=38941),ALG10(dist=543521)
				rs7303356	33633599	G	C	0.5447	0.923009	intergenic	SYT10(dist=40845),ALG10(dist=541617)
				rs1601005	33634658	A	G	0.5626	1	intergenic	SYT10(dist=41904),ALG10(dist=540558)
				rs7138529	33634855	T	C	0.5636	0.995895	intergenic	SYT10(dist=42101),ALG10(dist=540361)
				rs10437795	33635336	C	G	0.5636	0.995895	intergenic	SYT10(dist=42582),ALG10(dist=539880)
				rs7311794	33635630	C	T	0.5626	1	intergenic	SYT10(dist=42876),ALG10(dist=539586)		Heart rate
				rs111940785	33646586	C	A	0.5706	0.960176	intergenic	SYT10(dist=53832),ALG10(dist=528630)
				rs1839062	33646892	G	A	0.5706	0.960176	intergenic	SYT10(dist=54138),ALG10(dist=528324)
				rs2389214	33647406	C	A	0.5706	0.960176	intergenic	SYT10(dist=54652),ALG10(dist=527810)
				rs4348988	33647529	A	T	0.5706	0.960176	intergenic	SYT10(dist=54775),ALG10(dist=527687)
				rs2200159	33648544	G	C	0.5706	0.960176	intergenic	SYT10(dist=55790),ALG10(dist=526672)
				rs2220059	33648630	C	T	0.5706	0.960176	intergenic	SYT10(dist=55876),ALG10(dist=526586)
				rs11535974	33649029	A	G	0.5706	0.960176	intergenic	SYT10(dist=56275),ALG10(dist=526187)
				rs11559754	33649229	G	A	0.5706	0.960176	intergenic	SYT10(dist=56475),ALG10(dist=525987)
				rs2389215	33649457	C	T	0.5706	0.960176	intergenic	SYT10(dist=56703),ALG10(dist=525759)
				rs2220060	33650463	G	A	0.5706	0.960176	intergenic	SYT10(dist=57709),ALG10(dist=524753)
				rs11052731	33651637	G	A	0.5706	0.960176	intergenic	SYT10(dist=58883),ALG10(dist=523579)
				rs7972688	33653477	T	C	0.5716	0.956169	intergenic	SYT10(dist=60723),ALG10(dist=521739)
				rs7965096	33655082	A	G	0.5706	0.960176	intergenic	SYT10(dist=62328),ALG10(dist=520134)
				rs2084391	33655419	C	T	0.5706	0.960176	intergenic	SYT10(dist=62665),ALG10(dist=519797)
				rs11052732	33657801	A	G	0.5716	0.956169	intergenic	SYT10(dist=65047),ALG10(dist=517415)
				rs10772088	33663849	A	T	0.5716	0.956169	intergenic	SYT10(dist=71095),ALG10(dist=511367)
				rs11052736	33669583	T	C	0.4274	0.952179	intergenic	SYT10(dist=76829),ALG10(dist=505633)
				rs138585668	33677966	T	C	0.4284	0.956169	intergenic	SYT10(dist=85212),ALG10(dist=497250)
				rs2389218	33680929	C	A	0.4284	0.956169	intergenic	SYT10(dist=88175),ALG10(dist=494287)
				rs1994135	33682405	T	C	0.4463	0.87965	intergenic	SYT10(dist=89651),ALG10(dist=492811)
				rs12819439	33684509	A	C	0.4284	0.956169	intergenic	SYT10(dist=91755),ALG10(dist=490707)
				rs12820541	33684754	G	A	0.4284	0.956169	intergenic	SYT10(dist=92000),ALG10(dist=490462)
				rs1601003	33689436	A	T	0.4284	0.956169	intergenic	SYT10(dist=96682),ALG10(dist=485780)
				rs1482983	33690326	A	C	0.4284	0.956169	intergenic	SYT10(dist=97572),ALG10(dist=484890)
rs4262	7	93551428	SDNN, pvRSA/HF	rs4262	93551428	C	T	0.5954	1	UTR5	GNG11(NM_004126:c.-22C>T)		Heart rate
5'UTR				rs180236	93553341	A	G	0.6322	0.844759	intronic	GNG11		Pulmonary function decline
rs180238	7	93550447	RMSSD	rs180238	93550447	C	T	0.6779	1	upstream	GNG11		Heart rate
upstream				rs180274	93537158	C	T	0.6581	0.895205	intronic	GNGT1
				rs180271	93539479	G	A	0.663	0.922627	intronic	GNGT1
				rs180270	93539490	A	T	0.663	0.922627	intronic	GNGT1
				rs180269	93539527	A	T	0.663	0.922627	intronic	GNGT1
				rs2798	93540348	T	G	0.6769	0.970211	UTR3	GNGT1(NM_021955:c.*118T>G)
				rs180267	93540542	T	C	0.6769	0.970211	downstream	GNGT1
				rs28438575	93540958	C	T	0.675	0.970372	downstream	GNGT1
				rs180265	93541129	C	A	0.6769	0.970211	downstream	GNGT1
				rs180262	93542743	A	G	0.6769	0.970211	intergenic	GNGT1(dist=2258),GNG11(dist=8273)
				rs180261	93543481	C	G	0.6769	0.970211	intergenic	GNGT1(dist=2996),GNG11(dist=7535)
				rs180260	93543861	A	T	0.6769	0.970211	intergenic	GNGT1(dist=3376),GNG11(dist=7155)
				rs180259	93544357	G	A	0.6769	0.970211	intergenic	GNGT1(dist=3872),GNG11(dist=6659)
				rs180258	93544393	A	G	0.6759	0.966148	intergenic	GNGT1(dist=3908),GNG11(dist=6623)
				rs180257	93544520	T	A	0.6769	0.970211	intergenic	GNGT1(dist=4035),GNG11(dist=6496)
				rs180255	93545351	G	A	0.6779	0.965876	intergenic	GNGT1(dist=4866),GNG11(dist=5665)
				rs180253	93545777	G	A	0.663	0.913072	intergenic	GNGT1(dist=5292),GNG11(dist=5239)
				rs180251	93546256	C	T	0.6769	0.970211	intergenic	GNGT1(dist=5771),GNG11(dist=4760)
				rs180250	93547331	C	A	0.6769	0.970211	intergenic	GNGT1(dist=6846),GNG11(dist=3685)
				rs180249	93547512	G	A	0.6769	0.970211	intergenic	GNGT1(dist=7027),GNG11(dist=3504)
				rs180248	93547596	T	G	0.6769	0.970211	intergenic	GNGT1(dist=7111),GNG11(dist=3420)
				rs180247	93548608	A	G	0.6789	0.978627	intergenic	GNGT1(dist=8123),GNG11(dist=2408)
				rs180245	93549271	G	C	0.6769	0.987152	intergenic	GNGT1(dist=8786),GNG11(dist=1745)
				rs180244	93549363	G	C	0.6759	0.991471	intergenic	GNGT1(dist=8878),GNG11(dist=1653)
				rs180242	93549596	T	A	0.6759	0.991471	intergenic	GNGT1(dist=9111),GNG11(dist=1420)
				rs180240	93550207	G	C	0.6769	0.987183	upstream	GNG11
				rs180239	93550415	G	C	0.6759	0.991471	upstream	GNG11		Pulmonary function decline
rs4899412	14	72464262	SDNN	rs4899412	72464262	T	C	0.7266	1	intronic	RGS6
intronic				rs2238280	72425522	T	C	0.7346	0.86417	intronic	RGS6
				rs11623535	72462381	G	A	0.7237	0.97703	intronic	RGS6
				rs4350510	72463936	C	T	0.7237	0.97703	intronic	RGS6
				rs4354860	72464107	C	T	0.7237	0.97703	intronic	RGS6
				rs4243640	72464141	G	A	0.7237	0.97703	intronic	RGS6
				rs4902966	72464278	A	T	0.7247	0.990737	intronic	RGS6
				rs2010846	72464810	G	A	0.7266	0.981452	intronic	RGS6
				rs2010850	72464881	C	T	0.7237	0.97703	intronic	RGS6
				rs1987723	72464890	A	G	0.7266	0.981452	intronic	RGS6
				rs1987722	72465028	C	T	0.7237	0.97703	intronic	RGS6
				rs8013467	72465579	C	T	0.7256	0.976972	intronic	RGS6
				rs699358	72465969	T	G	0.7256	0.976972	intronic	RGS6
				rs1009017	72466285	T	C	0.7266	0.963078	intronic	RGS6
				rs2332707	72471862	A	G	0.7157	0.874836	intronic	RGS6
				rs12897386	72472263	C	T	0.7157	0.874836	intronic	RGS6
				rs12883063	72473230	G	A	0.7157	0.874836	intronic	RGS6
				rs8008678	72473655	C	T	0.7157	0.874836	intronic	RGS6
				rs35727014	72474545	G	T	0.7157	0.874836	intronic	RGS6
				rs6574037	72475353	T	C	0.7177	0.882355	intronic	RGS6
				rs4048388	72475398	G	C	0.7167	0.870485	intronic	RGS6
				rs2215132	72475789	G	A	0.7137	0.840678	intronic	RGS6
rs2052015	14	72487053	RMSSD	rs2052015	72487053	C	T	0.172	1	intronic	RGS6
intronic				rs78352915	72395663	T	A	0.175	0.806356	intergenic	SIPA1L1(dist=187717),RGS6(dist=3154)
				rs72734102	72409999	A	G	0.175	0.806356	intronic	RGS6
				rs56743778	72414393	G	T	0.175	0.806356	intronic	RGS6
				rs17093750	72414804	A	T	0.175	0.806356	intronic	RGS6
				rs11158920	72415811	A	G	0.175	0.806356	intronic	RGS6
				rs72735921	72421687	G	A	0.175	0.806356	intronic	RGS6
				rs72735923	72421729	A	G	0.175	0.806356	intronic	RGS6
				rs4902958	72427325	G	A	0.1759	0.826779	intronic	RGS6
				rs2238277	72434662	G	C	0.1789	0.848998	intronic	RGS6
				rs4899409	72438375	G	A	0.1779	0.829766	intronic	RGS6
				rs200753739	72445706	T	C	0.1789	0.848998	intronic	RGS6
				rs3784056	72449351	A	G	0.1779	0.855017	intronic	RGS6
				rs3784055	72449568	C	T	0.1779	0.855017	intronic	RGS6
				rs2332705	72451966	G	A	0.174	0.878805	intronic	RGS6
				rs17105346	72452471	C	G	0.174	0.878805	intronic	RGS6
				rs11627768	72453599	C	G	0.173	0.885175	intronic	RGS6
				rs60503142	72454200	C	G	0.173	0.885175	intronic	RGS6
				rs76309583	72454445	C	G	0.173	0.885175	intronic	RGS6
				rs11622507	72456250	A	G	0.173	0.885175	intronic	RGS6
				rs72735952	72460289	A	G	0.173	0.885175	intronic	RGS6
				rs11623492	72462557	A	G	0.173	0.898322	intronic	RGS6
				rs72735955	72463283	A	G	0.173	0.898322	intronic	RGS6
				rs72735956	72463537	A	C	0.174	0.892685	intronic	RGS6
				rs11620690	72463740	T	C	0.174	0.892685	intronic	RGS6
				rs11625937	72463990	G	A	0.173	0.898322	intronic	RGS6
				rs17105566	72465202	G	T	0.173	0.898322	intronic	RGS6
				rs11158927	72466149	G	C	0.1759	0.906167	intronic	RGS6
				rs17105606	72466936	G	T	0.173	0.924907	intronic	RGS6
				rs59631889	72467308	G	A	0.173	0.924907	intronic	RGS6
				rs58890880	72467516	G	A	0.173	0.924907	intronic	RGS6
				rs11628133	72471630	A	G	0.172	0.918723	intronic	RGS6
				rs12148043	72472427	G	A	0.171	0.924747	intronic	RGS6
				rs11628574	72485195	T	G	0.171	0.993067	intronic	RGS6
				rs7494103	72485244	A	C	0.171	0.993067	intronic	RGS6
rs2529471	14	72813269	SDNN	rs2529471	72813269	A	C	0.4016	1	intronic	RGS6
intronic				rs2529475	72803242	A	C	0.3996	0.885287	intronic	RGS6
				rs1915132	72805490	T	C	0.4066	0.980833	intronic	RGS6
				rs2681771	72806117	C	A	0.4036	0.992293	intronic	RGS6
				rs2239243	72806264	G	A	0.4036	0.992293	intronic	RGS6
				rs2239241	72807042	G	A	0.4026	0.988379	intronic	RGS6
				rs2681769	72807278	T	C	0.4036	0.992293	intronic	RGS6
				rs2681768	72807405	C	T	0.4036	0.992293	intronic	RGS6
				rs2079506	72807559	A	G	0.4036	0.992293	intronic	RGS6
				rs2681767	72807622	G	A	0.4036	0.992293	intronic	RGS6
				rs2079505	72807663	A	G	0.4036	0.992293	intronic	RGS6
				rs2079504	72807682	C	T	0.4036	0.992293	intronic	RGS6
				rs8019358	72807815	T	A	0.4036	0.992293	intronic	RGS6
				rs8019371	72807845	T	C	0.4056	0.984637	intronic	RGS6
				rs8018393	72807860	C	T	0.4056	0.984637	intronic	RGS6
				rs2079503	72807872	A	T	0.4056	0.984637	intronic	RGS6
				rs10711066	72807901	G	T	0.4046	0.988457	intronic	RGS6
				rs8003559	72808083	T	C	0.4036	0.992293	intronic	RGS6
				rs8022956	72808138	G	A	0.4036	0.992293	intronic	RGS6
				rs8003591	72808157	T	C	0.4036	0.992293	intronic	RGS6
				rs8022859	72808321	A	G	0.4036	0.992293	intronic	RGS6
				rs2239239	72808692	A	G	0.4036	0.992293	intronic	RGS6
				rs2239238	72808848	G	A	0.4036	0.992293	intronic	RGS6
				rs2283388	72809040	A	G	0.4006	0.996134	intronic	RGS6
				rs929413	72810140	T	C	0.4016	1	intronic	RGS6
				rs1812041	72810256	G	A	0.4016	1	intronic	RGS6
				rs2877805	72810345	T	C	0.4016	1	intronic	RGS6
				rs2247090	72810384	C	G	0.4016	1	intronic	RGS6
				rs886826	72810663	C	T	0.4016	1	intronic	RGS6
				rs2239235	72811156	T	C	0.4036	0.992293	intronic	RGS6
				rs2681727	72811484	A	C	0.4016	1	intronic	RGS6
				rs2681730	72811992	A	G	0.3877	0.947856	intronic	RGS6
				rs2681731	72812162	G	A	0.4016	1	intronic	RGS6
				rs2681733	72812219	A	G	0.3877	0.940554	intronic	RGS6
				rs8016719	72812230	T	A	0.3877	0.940554	intronic	RGS6
				rs8016720	72812231	T	A	0.3877	0.940554	intronic	RGS6
				rs8015917	72812274	G	A	0.3877	0.947856	intronic	RGS6
				rs2681734	72812326	T	G	0.4016	1	intronic	RGS6
				rs2681735	72812525	A	G	0.3877	0.947856	intronic	RGS6
				rs2681736	72812684	G	T	0.3877	0.947856	intronic	RGS6
				rs2529472	72812723	T	C	0.4036	0.992293	intronic	RGS6
				rs2681737	72812724	G	A	0.3907	0.958868	intronic	RGS6
				rs2529470	72813592	T	C	0.4016	1	intronic	RGS6
				rs2529469	72813721	T	C	0.4016	1	intronic	RGS6
				rs2239234	72813956	G	A	0.4016	1	intronic	RGS6
				rs2239232	72814130	G	A	0.4016	1	intronic	RGS6
				rs1356841	72814415	T	C	0.4016	1	intronic	RGS6		Smoking cessation
				rs1356843	72814653	G	T	0.4016	1	intronic	RGS6		Antibody status in Tripanosoma cruzi seropositivity
				rs2681741	72814857	A	G	0.4046	0.988457	intronic	RGS6
				rs2681743	72815145	T	C	0.4046	0.988457	intronic	RGS6
				rs2681744	72815284	C	A	0.4046	0.988457	intronic	RGS6
				rs2681745	72815405	T	G	0.4056	0.984637	intronic	RGS6
				rs2681746	72815641	A	G	0.4046	0.988457	intronic	RGS6
				rs2681747	72815787	G	A	0.4036	0.961634	intronic	RGS6
				rs2529468	72815824	T	G	0.4036	0.961634	intronic	RGS6
				rs2214965	72816393	A	T	0.3986	0.965295	intronic	RGS6
				rs2681749	72816626	T	C	0.3986	0.965295	intronic	RGS6
				rs2529467	72816875	T	C	0.3986	0.965295	intronic	RGS6
				rs2681751	72817005	T	C	0.3986	0.965295	intronic	RGS6
				rs2681752	72817160	T	G	0.3996	0.961396	intronic	RGS6
				rs2681753	72817512	G	A	0.3986	0.965295	intronic	RGS6
				rs2239230	72818033	A	G	0.3986	0.965295	intronic	RGS6
				rs2239229	72818218	T	C	0.3986	0.965295	intronic	RGS6
				rs2681757	72821317	A	G	0.3946	0.950209	intronic	RGS6
				rs1072166	72823173	A	G	0.3917	0.962062	intronic	RGS6
				rs2176841	72824475	A	C	0.3946	0.950209	intronic	RGS6
				rs10129799	72826071	A	G	0.3946	0.950209	intronic	RGS6
				rs2529457	72826550	T	C	0.3946	0.950209	intronic	RGS6
				rs1099968	72826595	A	C	0.3847	0.914462	intronic	RGS6
				rs2190508	72834466	A	G	0.3847	0.914462	intronic	RGS6
				rs2283385	72841851	C	T	0.3946	0.950209	intronic	RGS6
				rs2332832	72844369	A	C	0.3638	0.852819	intronic	RGS6
				rs7151325	72845263	T	A	0.3628	0.857102	intronic	RGS6
				rs7150465	72845655	A	T	0.3628	0.857102	intronic	RGS6
				rs10137579	72846021	G	A	0.3658	0.844842	intronic	RGS6
				rs10138152	72846658	G	A	0.3668	0.840622	intronic	RGS6
				rs7140973	72847555	A	G	0.3857	0.910409	intronic	RGS6
rs2680344	15	73653485	SDNN	rs2680344	73653485	A	G	0.2445	1	intronic	HCN4		Atrial fibrillation
intronic				rs3784813	73663040	C	T	0.7535	0.970897	intergenic	HCN4(dist=1435),REC114(dist=72459)		Heart rate
				rs7178084	73668046	T	C	0.2465	0.942481	intergenic	HCN4(dist=6441),REC114(dist=67453)
rs1812835	15	73507504	RMSSD	rs1812835	73507504	C	A	0.3907	1	intronic	NEO1
intronic				rs62016797	73352037	A	G	0.3857	0.802972	intronic	NEO1
				rs80158392	73387930	A	C	0.3787	0.822117	intronic	NEO1
				rs76985330	73398013	T	C	0.3797	0.825616	intronic	NEO1
				rs62016806	73399528	A	G	0.3797	0.825616	intronic	NEO1
				rs56377702	73400276	A	C	0.3797	0.825616	intronic	NEO1
				rs2169951	73410811	A	G	0.3797	0.825616	intronic	NEO1
				rs55836604	73413375	G	T	0.3797	0.825616	intronic	NEO1
				rs62016811	73414131	A	G	0.3797	0.825616	intronic	NEO1
				rs9972347	73419767	A	G	0.3797	0.825616	intronic	NEO1
				rs11072403	73426298	A	G	0.3807	0.829147	intronic	NEO1
				rs75487461	73430761	A	G	0.3827	0.828476	intronic	NEO1
				rs112752532	73431021	T	C	0.3837	0.824261	intronic	NEO1
				rs112593508	73431106	A	C	0.3807	0.829147	intronic	NEO1
				rs62016849	73432610	A	G	0.3817	0.832709	intronic	NEO1
				rs4545783	73438225	A	G	0.3837	0.825019	intronic	NEO1
				rs1023924	73438622	T	C	0.3877	0.817703	intronic	NEO1
				rs62016851	73441915	A	G	0.4105	0.91147	intronic	NEO1
				rs7172021	73449003	A	G	0.4115	0.907581	intronic	NEO1
				rs7172396	73449208	A	G	0.4105	0.902872	intronic	NEO1
				rs58060856	73449348	A	G	0.4115	0.907581	intronic	NEO1
				rs12050658	73451781	G	C	0.3569	0.840418	intronic	NEO1
				rs12050774	73453815	G	A	0.3897	0.995708	intronic	NEO1
				rs62016853	73458455	A	G	0.3897	0.995708	intronic	NEO1
				rs62016854	73459671	G	A	0.3887	0.991456	intronic	NEO1
				rs59066156	73462022	G	T	0.3777	0.945678	intronic	NEO1
				rs62016856	73465002	T	C	0.3738	0.921185	intronic	NEO1
				rs62016857	73469918	C	T	0.3598	0.859829	intronic	NEO1
				rs62016858	73471810	G	A	0.3728	0.917338	intronic	NEO1
				rs74025262	73472096	C	T	0.3897	0.995708	intronic	NEO1
				rs1479340	73472887	G	A	0.4115	0.907581	intronic	NEO1
				rs1479339	73473036	C	T	0.3897	0.995708	intronic	NEO1
				rs17829830	73474643	G	A	0.3907	0.991451	intronic	NEO1
				rs17829836	73474669	A	G	0.4115	0.907581	intronic	NEO1
				rs79478409	73475366	T	G	0.3897	0.995708	intronic	NEO1
				rs1479338	73476100	A	G	0.3897	0.995708	intronic	NEO1
				rs7497992	73477039	T	C	0.3598	0.859829	intronic	NEO1
				rs12050685	73477482	G	A	0.3598	0.859829	intronic	NEO1
				rs3985588	73482002	G	A	0.3767	0.941713	intronic	NEO1
				rs7169083	73482258	C	T	0.3986	0.851127	intronic	NEO1
				rs17762516	73484270	A	T	0.3946	0.983041	intronic	NEO1
				rs2899784	73485117	G	A	0.4125	0.911878	intronic	NEO1
				rs17829957	73485897	G	A	0.3907	1	intronic	NEO1
				rs2127277	73486051	T	C	0.4125	0.911878	intronic	NEO1
				rs17762600	73488753	G	T	0.3917	0.995698	intronic	NEO1
				rs55646651	73489157	C	G	0.3907	1	intronic	NEO1
				rs9806496	73490182	T	C	0.3946	0.983041	intronic	NEO1
				rs78750912	73493396	G	A	0.3907	1	intronic	NEO1
				rs62017774	73494036	A	G	0.3907	1	intronic	NEO1
				rs148855211	73494324	G	A	0.3907	0.991396	intronic	NEO1
				rs74022925	73495625	G	A	0.3907	1	intronic	NEO1
				rs62017776	73495724	G	A	0.3897	0.995708	intronic	NEO1
				rs1564345	73497874	T	C	0.4125	0.911878	intronic	NEO1
				rs55868723	73498363	C	T	0.3787	0.941193	intronic	NEO1
				rs56215298	73498371	C	G	0.3907	1	intronic	NEO1
				rs55939596	73502892	T	C	0.3907	1	intronic	NEO1
				rs1116880	73507321	G	A	0.3787	0.941193	intronic	NEO1
				rs56348595	73512648	T	G	0.3907	1	intronic	NEO1
				rs62015460	73518606	G	A	0.3738	0.921185	intronic	NEO1
				rs2415148	73546319	G	A	0.3897	0.995708	intronic	NEO1
				rs113826883	73555727	G	A	0.3728	0.917116	intronic	NEO1
				rs62015484	73587174	C	T	0.3728	0.917116	intronic	NEO1
				rs62015499	73602108	G	A	0.3708	0.909237	intergenic	NEO1(dist=4561),HCN4(dist=10092)
				rs62015500	73602729	G	A	0.3728	0.91693	intergenic	NEO1(dist=5182),HCN4(dist=9471)
				rs62015502	73616744	C	T	0.3728	0.908499	intronic	HCN4
				rs55848419	73619134	A	T	0.3867	0.924408	intronic	HCN4
				rs4777598	73620572	G	A	0.3837	0.953532	intronic	HCN4
				rs55853625	73621532	G	A	0.3837	0.953532	intronic	HCN4
				rs3985587	73622444	G	A	0.3837	0.953532	intronic	HCN4
				rs62015504	73623193	C	T	0.3708	0.893173	intronic	HCN4
				rs11634084	73623462	A	C	0.3708	0.893173	intronic	HCN4
				rs11634147	73623537	C	T	0.3837	0.953532	intronic	HCN4
				rs3784801	73623782	G	A	0.3827	0.957753	intronic	HCN4
				rs76789737	73624849	C	A	0.3708	0.893173	intronic	HCN4
				rs56118677	73627723	A	G	0.3668	0.814632	intronic	HCN4
rs36423	14	72353202	RMSSD	rs36423	72353202	T	G	0.8996	1	intergenic	SIPA1L1(dist=145256),RGS6(dist=45615)
intergenic				rs36418	72353731	T	G	0.8817	0.831288	intergenic	SIPA1L1(dist=145785),RGS6(dist=45086)
rs6123471	20	36840156	RMSSD	rs6123471	36840156	T	C	0.4314	1	UTR3	KIAA1755(NM_001029864:c.*1288A>G)
non-synonymous				rs6023939	36832526	C	A	0.4264	0.954965	intergenic	TGM2(dist=38826),KIAA1755(dist=6381)
				rs4811583	36833268	T	A	0.4264	0.954965	intergenic	TGM2(dist=39568),KIAA1755(dist=5639)
				rs2881138	36834862	A	G	0.4274	0.950984	intergenic	TGM2(dist=41162),KIAA1755(dist=4045)
				rs2345386	36835420	C	T	0.4264	0.954965	intergenic	TGM2(dist=41720),KIAA1755(dist=3487)
				rs2881139	36835636	C	T	0.4264	0.954965	intergenic	TGM2(dist=41936),KIAA1755(dist=3271)
				rs2881140	36835654	T	C	0.4264	0.954965	intergenic	TGM2(dist=41954),KIAA1755(dist=3253)
				rs1534966	36837296	A	G	0.4264	0.963115	intergenic	TGM2(dist=43596),KIAA1755(dist=1611)
				rs4550723	36838101	T	C	0.4314	1	downstream	KIAA1755
				rs6127448	36838422	T	C	0.4344	0.987553	downstream	KIAA1755
				rs3746467	36839297	T	C	0.4314	1	UTR3	KIAA1755(NM_001029864:c.*2147A>G)
				rs6127461	36840458	G	C	0.4314	1	UTR3	KIAA1755(NM_001029864:c.*986C>G)
				rs6069225	36840877	G	T	0.4314	1	UTR3	KIAA1755(NM_001029864:c.*567C>A)		Heart rate
				rs1053932	36841251	A	G	0.4344	0.987553	UTR3	KIAA1755(NM_001029864:c.*193T>C)
				rs1053931	36841293	G	A	0.4344	0.987553	UTR3	KIAA1755(NM_001029864:c.*151C>T)
				rs1534967	36841756	T	C	0.4344	0.987553	exonic	KIAA1755	synonymous
				rs3746471	36841914	G	A	0.4235	0.942489	exonic	KIAA1755	nonsynonymous		0.17	T	0.003	B
				rs6123474	36842782	C	G	0.4344	0.987553	intronic	KIAA1755
				rs6024001	36842836	C	T	0.4344	0.987553	intronic	KIAA1755
				rs6127466	36842883	A	G	0.4235	0.942489	intronic	KIAA1755
				rs6069232	36843256	T	C	0.4344	0.987553	intronic	KIAA1755
				rs6127467	36843334	A	T	0.4344	0.987553	intronic	KIAA1755
				rs6069234	36843992	A	G	0.4344	0.987553	intronic	KIAA1755
				rs6127471	36844038	C	T	0.4344	0.987553	intronic	KIAA1755
				rs5026717	36844116	C	T	0.4344	0.987553	intronic	KIAA1755
				rs760998	36845738	C	T	0.2982	0.549508	exonic	KIAA1755	nonsynonymous		1	T	0	B
				rs4811601	36849007	C	T	0.4324	0.946201	intronic	KIAA1755
				rs4811602	36849088	G	A	0.4364	0.963009	intronic	KIAA1755
LEGEND: total number of LD SNPs: 469; non-synonymous: 4; upstream: 1; UTR5: 1; intronic: 7; intergenic: 4. *Explanation of SIFT score: D=deleterious (sift score<=0.05); T: tolerated (sift score>0.05). #Explanation of Polyphen score: D=probably damaging (0.957<=pp2hdiv<=1); P: possibly damaging (0.453<=pp2hdiv<0.957); B: benign (pp2hdiv<0.453).
