# Supplementary material for: Genetic loci associated with heart rate variability and their effects on cardiac disease risk
Source: Nat Commun. 2017 Jun 14;8:15805. doi: 10.1038/ncomms15805 (PMC5474732; doi:10.1038/ncomms15805)
Supplement: Supplementary Data 3 [file ncomms15805-s4.xlsx]

## Sheet: SupplData3
Supplementary Data 3: DEPICT tissue enrichment analysis. NOTE: The table shows genes in GWAS identified loci and the tissues in which they are highly expressed. The Z-score indicates the level of tissue specific expression (Pers et al., 2015).
MeSH	MeSH 1st level	MeSH 2nd level	Tissue/Cell type	Gene	MeSH	Z-score
						pvRSA/HF	RMSSD	SDNN
A11.063	Cells	Antibody-Producing Cells	Antibody Producing Cells	C6orf89	A11.063	1.5	1.5	1.5
A15.145.229.637.555.567.562.725	Hemic and Immune Systems	Blood	Plasma Cells	C6orf89	A15.145.229.637.555.567.562.725	2.4	2.4	2.4
A15.145.693	Hemic and Immune Systems	Blood	Plasma	C6orf89	A15.145.693	2.4	2.4	2.4
A15.145.846	Hemic and Immune Systems	Blood	Serum	C6orf89	A15.145.846	1.3	1.3	1.3
A11.118.637.555.567.562	Cells	Blood Cells	B Lymphocytes	C6orf89	A11.118.637.555.567.562	1.5	1.5	1.5
A11.118.637.415	Cells	Blood Cells	Granulocytes	C6orf89	A11.118.637.415	1.2	-	-
A11.118.637	Cells	Blood Cells	Leukocytes	C6orf89	A11.118.637	0.7	-	-
A07.231	Cardiovascular System	Blood Vessels	Blood Vessels	C6orf89	A07.231	0.9	0.9	0.9
A07.231.908.670	Cardiovascular System	Blood Vessels	Portal System	C6orf89	A07.231.908.670	0.6	-	-
A07.231.908.670.874	Cardiovascular System	Blood Vessels	Umbilical Veins	C6orf89	A07.231.908.670.874	0.6	-	-
A07.231.908	Cardiovascular System	Blood Vessels	Veins	C6orf89	A07.231.908	0.5	-	-
A07.231.114	Cardiovascular System	Blood Vessels	Arteries	C6orf89	A07.231.114	0.3	-	-
A08.186.211.730.317.357.352	Nervous System	Central Nervous System	Hypothalamus Middle	C6orf89	A08.186.211.730.317.357.352	0.8	-	-
A08.186.211.730.317.357.352.435	Nervous System	Central Nervous System	Hypothalamo Hypophyseal System	C6orf89	A08.186.211.730.317.357.352.435	0.8	-	-
A10.165.450	Tissues	Connective Tissue	Granulation Tissue	C6orf89	A10.165.450	1.4	1.4	1.4
A10.165.450.300	Tissues	Connective Tissue	Cicatrix	C6orf89	A10.165.450.300	1.4	1.4	1.4
A10.165.450.300.425	Tissues	Connective Tissue	Keloid	C6orf89	A10.165.450.300.425	1.3	-	-
A10.165.114.830.500	Tissues	Connective Tissue	Abdominal Fat	C6orf89	A10.165.114.830.500	-0.1	-	-
A10.165.114.830.500.750	Tissues	Connective Tissue	Subcutaneous Fat Abdominal	C6orf89	A10.165.114.830.500.750	-0.1	-	-
A11.329.830	Cells	Connective Tissue Cells	Stromal Cells	C6orf89	A11.329.830	1.6	1.6	1.6
A11.329.171	Cells	Connective Tissue Cells	Chondrocytes	C6orf89	A11.329.171	1.4	1.4	1.4
A11.329.228	Cells	Connective Tissue Cells	Fibroblasts	C6orf89	A11.329.228	1.2	1.2	1.2
A11.329	Cells	Connective Tissue Cells	Connective Tissue Cells	C6orf89	A11.329	1	1	1
A11.329.114	Cells	Connective Tissue Cells	Adipocytes	C6orf89	A11.329.114	0.6	-	-
A11.329.372.600	Cells	Connective Tissue Cells	Macrophages Alveolar	C6orf89	A11.329.372.600	0.6	-	-
A11.382.625	Cells	Endocrine Cells	Enteroendocrine Cells	C6orf89	A11.382.625	0.4	-	-
A11.436.397	Cells	Epithelial Cells	Keratinocytes	C6orf89	A11.436.397	1	1	-
A11.436.348	Cells	Epithelial Cells	Hepatocytes	C6orf89	A11.436.348	0.8	-	0.8
A11.436.275	Cells	Epithelial Cells	Endothelial Cells	C6orf89	A11.436.275	0.6	-	-
A11.436.294.064	Cells	Epithelial Cells	Glucagon Secreting Cells	C6orf89	A11.436.294.064	0.4	-	-
A10.272	Tissues	Epithelium	Epithelium	C6orf89	A10.272	0	-	-
A07.541.560	Cardiovascular System	Heart	Heart Ventricles	C6orf89	A07.541.560	1.4	-	-
A07.541	Cardiovascular System	Heart	Heart	C6orf89	A07.541	1.2	-	-
A15.378.316.378.590.837.250	Hemic and Immune Systems	Hematopoietic System	Erythroid Precursor Cells	C6orf89	A15.378.316.378.590.837.250	2.6	2.6	2.6
A15.378	Hemic and Immune Systems	Hematopoietic System	Hematopoietic System	C6orf89	A15.378	0.9	-	-
A15.378.316	Hemic and Immune Systems	Hematopoietic System	Bone Marrow Cells	C6orf89	A15.378.316	0.9	-	-
A15.382.490.315.583	Hemic and Immune Systems	Immune System	Neutrophils	C6orf89	A15.382.490.315.583	1.4	-	-
A15.382.812.522	Hemic and Immune Systems	Immune System	Macrophages	C6orf89	A15.382.812.522	1.1	1.1	-
A15.382.680	Hemic and Immune Systems	Immune System	Phagocytes	C6orf89	A15.382.680	0.9	-	-
A15.382.490.555.567.622	Hemic and Immune Systems	Immune System	Lymphocytes Null	C6orf89	A15.382.490.555.567.622	0.7	-	-
A15.382.490.555.567	Hemic and Immune Systems	Immune System	Lymphocytes	C6orf89	A15.382.490.555.567	0.6	-	-
A15.382	Hemic and Immune Systems	Immune System	Immune System	C6orf89	A15.382	0.5	-	-
A10.615.284	Tissues	Membranes	Extraembryonic Membranes	C6orf89	A10.615.284	1.7	1.7	1.7
A10.615.284.473	Tissues	Membranes	Chorion	C6orf89	A10.615.284.473	1.7	1.7	1.7
A10.615.550.599	Tissues	Membranes	Mouth Mucosa	C6orf89	A10.615.550.599	0.9	0.9	-
A10.615	Tissues	Membranes	Membranes	C6orf89	A10.615	0.4	-	-
A10.615.550	Tissues	Membranes	Mucous Membrane	C6orf89	A10.615.550	0.2	-	-
A14.549.167	Stomatognathic System	Mouth	Dentition	C6orf89	A14.549.167	0.8	0.8	-
A11.620	Cells	Muscle Cells	Muscle Cells	C6orf89	A11.620	2.2	2.2	2.2
A11.620.520	Cells	Muscle Cells	Myocytes Smooth Muscle	C6orf89	A11.620.520	2.2	2.2	2.2
A10.690.467	Tissues	Muscles	Muscle Smooth	C6orf89	A10.690.467	1.5	1.5	1.5
A11.627.624.249	Cells	Myeloid Cells	Monocyte Macrophage Precursor Cells	C6orf89	A11.627.624.249	2.3	2.3	2.3
A11.627.635	Cells	Myeloid Cells	Myeloid Progenitor Cells	C6orf89	A11.627.635	1.8	1.8	1.8
A11.627	Cells	Myeloid Cells	Myeloid Cells	C6orf89	A11.627	0.9	-	-
A08.713	Nervous System	Neurosecretory Systems	Neurosecretory Systems	C6orf89	A08.713	0.8	-	-
A03.734.414	Digestive System	Pancreas	Islets of Langerhans	C6orf89	A03.734.414	0.6	-	-
A03.734	Digestive System	Pancreas	Pancreas	C6orf89	A03.734	0.2	-	-
A02.835.583	Musculoskeletal System	Skeleton	Joints	C6orf89	A02.835.583	1.1	1.1	-
A02.835.583.443	Musculoskeletal System	Skeleton	Joint Capsule	C6orf89	A02.835.583.443	1.1	1.1	-
A02.835.583.443.800	Musculoskeletal System	Skeleton	Synovial Membrane	C6orf89	A02.835.583.443.800	1.1	1.1	-
A02.835.583.443.800.800	Musculoskeletal System	Skeleton	Synovial Fluid	C6orf89	A02.835.583.443.800.800	0.2	-	-
A11.872.378.590.817	Cells	Stem Cells	Megakaryocyte Erythroid Progenitor Cells	C6orf89	A11.872.378.590.817	2.6	2.6	2.6
A11.872.378.590.635	Cells	Stem Cells	Granulocyte Macrophage Progenitor Cells	C6orf89	A11.872.378.590.635	1.5	1.5	1.5
A11.872.378	Cells	Stem Cells	Hematopoietic Stem Cells	C6orf89	A11.872.378	1.3	1.3	1.3
A11.872.580	Cells	Stem Cells	Mesenchymal Stem Cells	C6orf89	A11.872.580	0.9	0.9	-
A11.872.653	Cells	Stem Cells	Neural Stem Cells	C6orf89	A11.872.653	0.8	-	-
A11.872	Cells	Stem Cells	Stem Cells	C6orf89	A11.872	0.4	-	-
A15.145.229.188	Hemic and Immune Systems	Blood	Blood Platelets	CAPS	A15.145.229.188	1.1	-	-
A15.145.229.637.555.567.569.200	Hemic and Immune Systems	Blood	CD4 Positive T Lymphocytes	CAPS	A15.145.229.637.555.567.569.200	0.3	-	-
A11.118.637.555.567.569.200.700	Cells	Blood Cells	T Lymphocytes Regulatory	CAPS	A11.118.637.555.567.569.200.700	0.2	-	-
A08.186.211.730.885.287.249	Nervous System	Central Nervous System	Basal Ganglia	CAPS	A08.186.211.730.885.287.249	0.9	-	-
A08.186.211.730.317	Nervous System	Central Nervous System	Diencephalon	CAPS	A08.186.211.730.317	0.8	-	-
A08.186.211.730.317.357	Nervous System	Central Nervous System	Hypothalamus	CAPS	A08.186.211.730.317.357	0.7	-	-
A08.186.211.730.317.357.352	Nervous System	Central Nervous System	Hypothalamus Middle	CAPS	A08.186.211.730.317.357.352	0.5	-	-
A08.186.211.730.317.357.352.435	Nervous System	Central Nervous System	Hypothalamo Hypophyseal System	CAPS	A08.186.211.730.317.357.352.435	0.5	-	-
A08.186.211.730.885.287.500.670	Nervous System	Central Nervous System	Parietal Lobe	CAPS	A08.186.211.730.885.287.500.670	0.5	-	-
A08.186.211.464.405	Nervous System	Central Nervous System	Hippocampus	CAPS	A08.186.211.464.405	0.4	-	-
A08.186.211.653	Nervous System	Central Nervous System	Mesencephalon	CAPS	A08.186.211.653	0.4	-	-
A08.186.211.730	Nervous System	Central Nervous System	Prosencephalon	CAPS	A08.186.211.730	0.4	-	-
A08.186.211.464	Nervous System	Central Nervous System	Limbic System	CAPS	A08.186.211.464	0.3	-	-
A08.186.211.730.885	Nervous System	Central Nervous System	Telencephalon	CAPS	A08.186.211.730.885	0.3	-	-
A08.186.211.730.885.287	Nervous System	Central Nervous System	Cerebrum	CAPS	A08.186.211.730.885.287	0.2	-	-
A08.186.211.730.885.287.500	Nervous System	Central Nervous System	Cerebral Cortex	CAPS	A08.186.211.730.885.287.500	0.2	-	-
A08.186.211.464.710	Nervous System	Central Nervous System	Parahippocampal Gyrus	CAPS	A08.186.211.464.710	0.1	-	-
A08.186.211.464.710.225	Nervous System	Central Nervous System	Entorhinal Cortex	CAPS	A08.186.211.464.710.225	0.1	-	-
A08.186.211.730.885.287.500.863	Nervous System	Central Nervous System	Temporal Lobe	CAPS	A08.186.211.730.885.287.500.863	0.1	-	-
A08.186.211.132	Nervous System	Central Nervous System	Brain Stem	CAPS	A08.186.211.132	-0.1	-	-
A08.186	Nervous System	Central Nervous System	Central Nervous System	CAPS	A08.186	-0.2	-	-
A08.186.211.865	Nervous System	Central Nervous System	Rhombencephalon	CAPS	A08.186.211.865	-0.3	-	-
A08.186.211.865.428	Nervous System	Central Nervous System	Metencephalon	CAPS	A08.186.211.865.428	-0.3	-	-
A08.186.211.132.810.428.200	Nervous System	Central Nervous System	Cerebellum	CAPS	A08.186.211.132.810.428.200	-0.6	-	-
A11.329.629	Cells	Connective Tissue Cells	Osteoblasts	CAPS	A11.329.629	0.5	-	-
A06.407.312	Endocrine System	Endocrine Glands	Gonads	CAPS	A06.407.312	0.8	0.8	0.8
A06.407.900	Endocrine System	Endocrine Glands	Thyroid Gland	CAPS	A06.407.900	0.6	-	-
A06.407	Endocrine System	Endocrine Glands	Endocrine Glands	CAPS	A06.407	0.6	0.6	0.6
A11.436	Cells	Epithelial Cells	Epithelial Cells	CAPS	A11.436	0.9	0.9	0.9
A10.272	Tissues	Epithelium	Epithelium	CAPS	A10.272	3.2	3.2	3.2
A03.556.500.760	Digestive System	Gastrointestinal Tract	Salivary Glands	CAPS	A03.556.500.760	1.3	-	-
A03.556.500.760.464	Digestive System	Gastrointestinal Tract	Parotid Gland	CAPS	A03.556.500.760.464	1.3	-	-
A03.556.875.875	Digestive System	Gastrointestinal Tract	Stomach	CAPS	A03.556.875.875	0.2	-	-
A05.360.319.679.490	Urogenital System	Genitalia	Endometrium	CAPS	A05.360.319.679.490	3.2	3.2	3.2
A05.360.490.690	Urogenital System	Genitalia	Ovum	CAPS	A05.360.490.690	2.3	2.3	2.3
A05.360.319.679	Urogenital System	Genitalia	Uterus	CAPS	A05.360.319.679	2.2	2.2	2.2
A05.360.490	Urogenital System	Genitalia	Germ Cells	CAPS	A05.360.490	2	2	2
A05.360.319	Urogenital System	Genitalia	Genitalia Female	CAPS	A05.360.319	1.4	1.4	1.4
A05.360.319.114.373	Urogenital System	Genitalia	Fallopian Tubes	CAPS	A05.360.319.114.373	1.1	1.1	1.1
A05.360	Urogenital System	Genitalia	Genitalia	CAPS	A05.360	0.9	0.9	0.9
A05.360.319.114	Urogenital System	Genitalia	Adnexa Uteri	CAPS	A05.360.319.114	0.9	0.9	0.9
A05.360.319.114.630	Urogenital System	Genitalia	Ovary	CAPS	A05.360.319.114.630	0.9	0.9	0.9
A11.497.497.600	Cells	Germ Cells	Oocytes	CAPS	A11.497.497.600	2.3	2.3	2.3
A10.615.550.760	Tissues	Membranes	Respiratory Mucosa	CAPS	A10.615.550.760	5.6	5.6	5.6
A10.615.550	Tissues	Membranes	Mucous Membrane	CAPS	A10.615.550	1.6	1.6	1.6
A10.615	Tissues	Membranes	Membranes	CAPS	A10.615	1.3	1.3	1.3
A10.615.789	Tissues	Membranes	Serous Membrane	CAPS	A10.615.789	0.6	0.6	0.6
A08.713	Nervous System	Neurosecretory Systems	Neurosecretory Systems	CAPS	A08.713	0.5	-	-
A04.531.520	Respiratory System	Nose	Nasal Mucosa	CAPS	A04.531.520	5.6	5.6	5.6
A09.531	Sense Organs	Nose	Nose	CAPS	A09.531	5.6	5.6	5.6
A05.810.890	Urogenital System	Urinary Tract	Urinary Bladder	CAPS	A05.810.890	1.6	1.6	1.6
A11.063	Cells	Antibody-Producing Cells	Antibody Producing Cells	CPNE5	A11.063	3.3	3.3	3.3
A15.145.229.637.555.567.562.725	Hemic and Immune Systems	Blood	Plasma Cells	CPNE5	A15.145.229.637.555.567.562.725	3.8	3.8	3.8
A15.145.693	Hemic and Immune Systems	Blood	Plasma	CPNE5	A15.145.693	3.8	3.8	3.8
A15.145.229.188	Hemic and Immune Systems	Blood	Blood Platelets	CPNE5	A15.145.229.188	2.7	-	2.7
A15.145.229.637.555	Hemic and Immune Systems	Blood	Leukocytes Mononuclear	CPNE5	A15.145.229.637.555	1	1	1
A15.145.229	Hemic and Immune Systems	Blood	Blood Cells	CPNE5	A15.145.229	0.8	0.8	0.8
A15.145	Hemic and Immune Systems	Blood	Blood	CPNE5	A15.145	0.6	-	-
A11.118.637.555.567.562	Cells	Blood Cells	B Lymphocytes	CPNE5	A11.118.637.555.567.562	3.3	3.3	3.3
A11.118.637	Cells	Blood Cells	Leukocytes	CPNE5	A11.118.637	0.8	-	-
A11.118.637.555.567.562.440	Cells	Blood Cells	Precursor Cells B Lymphoid	CPNE5	A11.118.637.555.567.562.440	0.6	-	-
A07.231.908	Cardiovascular System	Blood Vessels	Veins	CPNE5	A07.231.908	0.6	-	-
A07.231.908.670	Cardiovascular System	Blood Vessels	Portal System	CPNE5	A07.231.908.670	0.6	-	-
A07.231.908.670.874	Cardiovascular System	Blood Vessels	Umbilical Veins	CPNE5	A07.231.908.670.874	0.6	-	-
A08.186.211.730.885.287.500.270	Nervous System	Central Nervous System	Frontal Lobe	CPNE5	A08.186.211.730.885.287.500.270	2.4	2.4	2.4
A08.186.211.730.885.287.249	Nervous System	Central Nervous System	Basal Ganglia	CPNE5	A08.186.211.730.885.287.249	2.1	2.1	2.1
A08.186.211.464.710	Nervous System	Central Nervous System	Parahippocampal Gyrus	CPNE5	A08.186.211.464.710	2	2	2
A08.186.211.464.710.225	Nervous System	Central Nervous System	Entorhinal Cortex	CPNE5	A08.186.211.464.710.225	2	2	2
A08.186.211.730.885.287.500.670	Nervous System	Central Nervous System	Parietal Lobe	CPNE5	A08.186.211.730.885.287.500.670	2	2	2
A08.186.211.730.885.287.500.863	Nervous System	Central Nervous System	Temporal Lobe	CPNE5	A08.186.211.730.885.287.500.863	2	2	2
A08.186.211.730.885.287.249.487	Nervous System	Central Nervous System	Corpus Striatum	CPNE5	A08.186.211.730.885.287.249.487	1.8	-	-
A08.186.211.730.885.287	Nervous System	Central Nervous System	Cerebrum	CPNE5	A08.186.211.730.885.287	1.7	1.7	1.7
A08.186.211.464	Nervous System	Central Nervous System	Limbic System	CPNE5	A08.186.211.464	1.6	1.6	1.6
A08.186.211.730.885	Nervous System	Central Nervous System	Telencephalon	CPNE5	A08.186.211.730.885	1.6	1.6	1.6
A08.186.211.730.885.287.500	Nervous System	Central Nervous System	Cerebral Cortex	CPNE5	A08.186.211.730.885.287.500	1.6	1.6	1.6
A08.186.211.730	Nervous System	Central Nervous System	Prosencephalon	CPNE5	A08.186.211.730	1.5	1.5	1.5
A08.186.211	Nervous System	Central Nervous System	Brain	CPNE5	A08.186.211	1.3	1.3	1.3
A08.186	Nervous System	Central Nervous System	Central Nervous System	CPNE5	A08.186	1.2	1.2	1.2
A08.186.211.464.405	Nervous System	Central Nervous System	Hippocampus	CPNE5	A08.186.211.464.405	1.1	-	-
A08.186.211.730.885.287.500.571	Nervous System	Central Nervous System	Occipital Lobe	CPNE5	A08.186.211.730.885.287.500.571	1.1	-	-
A08.186.211.730.885.287.500.571.735	Nervous System	Central Nervous System	Visual Cortex	CPNE5	A08.186.211.730.885.287.500.571.735	1	-	-
A08.186.211.653	Nervous System	Central Nervous System	Mesencephalon	CPNE5	A08.186.211.653	0.8	-	-
A08.186.211.730.317.357	Nervous System	Central Nervous System	Hypothalamus	CPNE5	A08.186.211.730.317.357	0.6	-	-
A08.186.211.132	Nervous System	Central Nervous System	Brain Stem	CPNE5	A08.186.211.132	-0.1	-	-
A08.186.211.865	Nervous System	Central Nervous System	Rhombencephalon	CPNE5	A08.186.211.865	-0.5	-	-
A08.186.211.865.428	Nervous System	Central Nervous System	Metencephalon	CPNE5	A08.186.211.865.428	-0.5	-	-
A08.186.211.132.810.428.200	Nervous System	Central Nervous System	Cerebellum	CPNE5	A08.186.211.132.810.428.200	-0.7	-	-
A10.165	Tissues	Connective Tissue	Connective Tissue	CPNE5	A10.165	0.9	0.9	-
A07.541.560	Cardiovascular System	Heart	Heart Ventricles	CPNE5	A07.541.560	1.5	-	-
A07.541	Cardiovascular System	Heart	Heart	CPNE5	A07.541	1.3	-	-
A07.541.358	Cardiovascular System	Heart	Heart Atria	CPNE5	A07.541.358	1.1	-	-
A15.382.520.604.800	Hemic and Immune Systems	Immune System	Palatine Tonsil	CPNE5	A15.382.520.604.800	2.3	2.3	2.3
A15.382.490.555.567	Hemic and Immune Systems	Immune System	Lymphocytes	CPNE5	A15.382.490.555.567	1.6	1.6	1.6
A15.382.520	Hemic and Immune Systems	Immune System	Lymphatic System	CPNE5	A15.382.520	1.3	1.3	1.3
A15.382.216	Hemic and Immune Systems	Immune System	Bone Marrow	CPNE5	A15.382.216	1.2	1.2	-
A15.382	Hemic and Immune Systems	Immune System	Immune System	CPNE5	A15.382	0.9	0.9	-
A15.382.520.604.700	Hemic and Immune Systems	Immune System	Spleen	CPNE5	A15.382.520.604.700	0.8	0.8	0.8
A10.549	Tissues	Lymphoid Tissue	Lymphoid Tissue	CPNE5	A10.549	1.3	1.3	1.3
A10.549.400	Tissues	Lymphoid Tissue	Lymph Nodes	CPNE5	A10.549.400	1.2	1.2	1.2
A04.623.603	Respiratory System	Pharynx	Oropharynx	CPNE5	A04.623.603	2.3	2.3	2.3
A14.724	Stomatognathic System	Pharynx	Pharynx	CPNE5	A14.724	1.1	1.1	1.1
A14.724.557	Stomatognathic System	Pharynx	Nasopharynx	CPNE5	A14.724.557	0.3	-	-
A02.835	Musculoskeletal System	Skeleton	Skeleton	CPNE5	A02.835	1	1	-
A02.835.232	Musculoskeletal System	Skeleton	Bone and Bones	CPNE5	A02.835.232	1	1	-
A02.835.583.443.800.800	Musculoskeletal System	Skeleton	Synovial Fluid	CPNE5	A02.835.583.443.800.800	0.2	-	-
A11.872.653	Cells	Stem Cells	Neural Stem Cells	CPNE5	A11.872.653	1.4	1.4	1.4
A11.872.378.294	Cells	Stem Cells	Lymphoid Progenitor Cells	CPNE5	A11.872.378.294	0.6	-	-
A11.063	Cells	Antibody-Producing Cells	Antibody Producing Cells	FUT5	A11.063	1.5	1.5	1.5
A11.066	Cells	Antigen-Presenting Cells	Antigen Presenting Cells	FUT5	A11.066	0.9	-	-
A15.145.229.188	Hemic and Immune Systems	Blood	Blood Platelets	FUT5	A15.145.229.188	4.6	4.6	4.6
A15.145.229.637.555.567.562.725	Hemic and Immune Systems	Blood	Plasma Cells	FUT5	A15.145.229.637.555.567.562.725	1.8	1.8	-
A15.145.693	Hemic and Immune Systems	Blood	Plasma	FUT5	A15.145.693	1.8	1.8	-
A15.145.229.334	Hemic and Immune Systems	Blood	Erythrocytes	FUT5	A15.145.229.334	1.7	1.7	1.7
A15.145.229.637.555.567.569.200	Hemic and Immune Systems	Blood	CD4 Positive T Lymphocytes	FUT5	A15.145.229.637.555.567.569.200	1.6	-	1.6
A15.145.300	Hemic and Immune Systems	Blood	Fetal Blood	FUT5	A15.145.300	1.5	1.5	1.5
A15.145.229.637.555	Hemic and Immune Systems	Blood	Leukocytes Mononuclear	FUT5	A15.145.229.637.555	1.1	1.1	1.1
A15.145	Hemic and Immune Systems	Blood	Blood	FUT5	A15.145	0.9	0.9	0.9
A15.145.229	Hemic and Immune Systems	Blood	Blood Cells	FUT5	A15.145.229	0.7	0.7	0.7
A11.118.637.555.567.562	Cells	Blood Cells	B Lymphocytes	FUT5	A11.118.637.555.567.562	1.5	1.5	1.5
A11.118.637.555.567.569.200.700	Cells	Blood Cells	T Lymphocytes Regulatory	FUT5	A11.118.637.555.567.569.200.700	1.2	-	-
A11.118.637.415	Cells	Blood Cells	Granulocytes	FUT5	A11.118.637.415	1.1	-	-
A11.118.637	Cells	Blood Cells	Leukocytes	FUT5	A11.118.637	1.1	1.1	1.1
A11.118.637.555.567.569	Cells	Blood Cells	T Lymphocytes	FUT5	A11.118.637.555.567.569	0.9	0.9	-
A11.118.637.555.567.562.440	Cells	Blood Cells	Precursor Cells B Lymphoid	FUT5	A11.118.637.555.567.562.440	0.5	-	-
A02.165	Musculoskeletal System	Cartilage	Cartilage	FUT5	A02.165	1.5	1.5	1.5
A08.186.211.730.885.287.249.487	Nervous System	Central Nervous System	Corpus Striatum	FUT5	A08.186.211.730.885.287.249.487	1.1	-	-
A08.186.211.730.885.287.249	Nervous System	Central Nervous System	Basal Ganglia	FUT5	A08.186.211.730.885.287.249	0.9	-	-
A08.186.211.730.885.287.500.571.735	Nervous System	Central Nervous System	Visual Cortex	FUT5	A08.186.211.730.885.287.500.571.735	0.4	-	-
A08.186.211.730.885.287.500.571	Nervous System	Central Nervous System	Occipital Lobe	FUT5	A08.186.211.730.885.287.500.571	0.3	-	-
A08.186.211.132.810.428.200	Nervous System	Central Nervous System	Cerebellum	FUT5	A08.186.211.132.810.428.200	-0.2	-	-
A08.186.211.865	Nervous System	Central Nervous System	Rhombencephalon	FUT5	A08.186.211.865	-0.4	-	-
A08.186.211.865.428	Nervous System	Central Nervous System	Metencephalon	FUT5	A08.186.211.865.428	-0.4	-	-
A10.165	Tissues	Connective Tissue	Connective Tissue	FUT5	A10.165	1.1	1.1	1.1
A06.407.900	Endocrine System	Endocrine Glands	Thyroid Gland	FUT5	A06.407.900	1.2	1.2	1.2
A11.443	Cells	Erythroid Cells	Erythroid Cells	FUT5	A11.443	1.7	1.7	1.7
A03.556.500.760.464	Digestive System	Gastrointestinal Tract	Parotid Gland	FUT5	A03.556.500.760.464	2.6	2.6	2.6
A03.556.500.760	Digestive System	Gastrointestinal Tract	Salivary Glands	FUT5	A03.556.500.760	2.4	2.4	2.4
A03.556.124.369	Digestive System	Gastrointestinal Tract	Intestinal Mucosa	FUT5	A03.556.124.369	1.4	1.4	1.4
A03.556.124.526.767	Digestive System	Gastrointestinal Tract	Rectum	FUT5	A03.556.124.526.767	1.2	1.2	1.2
A03.556.249.124	Digestive System	Gastrointestinal Tract	Ileum	FUT5	A03.556.249.124	1	1	1
A03.556.124.684	Digestive System	Gastrointestinal Tract	Intestine Small	FUT5	A03.556.124.684	0.7	0.7	0.7
A03.556	Digestive System	Gastrointestinal Tract	Gastrointestinal Tract	FUT5	A03.556	0.6	-	-
A03.556.124	Digestive System	Gastrointestinal Tract	Intestines	FUT5	A03.556.124	0.6	-	0.6
A03.556.249	Digestive System	Gastrointestinal Tract	Lower Gastrointestinal Tract	FUT5	A03.556.249	0.4	-	-
A03.556.249.249.356.668	Digestive System	Gastrointestinal Tract	Colon Sigmoid	FUT5	A03.556.249.249.356.668	0.4	-	-
A03.556.249.249	Digestive System	Gastrointestinal Tract	Intestine Large	FUT5	A03.556.249.249	0.3	-	-
A03.556.249.249.356	Digestive System	Gastrointestinal Tract	Colon	FUT5	A03.556.249.249.356	0.3	-	-
A05.360.319.679.256	Urogenital System	Genitalia	Cervix Uteri	FUT5	A05.360.319.679.256	0.4	-	-
A07.541.358.100	Cardiovascular System	Heart	Atrial Appendage	FUT5	A07.541.358.100	1.1	-	-
A15.378.316.580	Hemic and Immune Systems	Hematopoietic System	Monocytes	FUT5	A15.378.316.580	1	-	-
A15.378	Hemic and Immune Systems	Hematopoietic System	Hematopoietic System	FUT5	A15.378	1	1	-
A15.378.316	Hemic and Immune Systems	Hematopoietic System	Bone Marrow Cells	FUT5	A15.378.316	1	1	-
A15.382.216	Hemic and Immune Systems	Immune System	Bone Marrow	FUT5	A15.382.216	1.4	1.4	1.4
A15.382.490.315.583	Hemic and Immune Systems	Immune System	Neutrophils	FUT5	A15.382.490.315.583	1.2	-	-
A15.382	Hemic and Immune Systems	Immune System	Immune System	FUT5	A15.382	1.2	1.2	1.2
A15.382.490.555.567	Hemic and Immune Systems	Immune System	Lymphocytes	FUT5	A15.382.490.555.567	1.2	1.2	1.2
A15.382.680	Hemic and Immune Systems	Immune System	Phagocytes	FUT5	A15.382.680	0.9	-	-
A15.382.812.260	Hemic and Immune Systems	Immune System	Dendritic Cells	FUT5	A15.382.812.260	0.9	-	-
A15.382.812	Hemic and Immune Systems	Immune System	Mononuclear Phagocyte System	FUT5	A15.382.812	0.8	-	-
A15.382.490.555.567.537	Hemic and Immune Systems	Immune System	Killer Cells Natural	FUT5	A15.382.490.555.567.537	0.6	-	-
A15.382.520.604.800	Hemic and Immune Systems	Immune System	Palatine Tonsil	FUT5	A15.382.520.604.800	0.3	-	-
A15.382.520	Hemic and Immune Systems	Immune System	Lymphatic System	FUT5	A15.382.520	-0.1	-	-
A03.620	Digestive System	Liver	Liver	FUT5	A03.620	0.2	-	-
A10.549	Tissues	Lymphoid Tissue	Lymphoid Tissue	FUT5	A10.549	-0.1	-	-
A10.549.400	Tissues	Lymphoid Tissue	Lymph Nodes	FUT5	A10.549.400	-0.2	-	-
A10.615.550.599	Tissues	Membranes	Mouth Mucosa	FUT5	A10.615.550.599	0.3	-	-
A10.615.550	Tissues	Membranes	Mucous Membrane	FUT5	A10.615.550	0.2	-	-
A14.549.885	Stomatognathic System	Mouth	Tongue	FUT5	A14.549.885	1.3	-	-
A14.549	Stomatognathic System	Mouth	Mouth	FUT5	A14.549	0.7	-	-
A14.549.167.646	Stomatognathic System	Mouth	Periodontium	FUT5	A14.549.167.646	0.6	-	-
A02.633.567.850	Musculoskeletal System	Muscles	Quadriceps Muscle	FUT5	A02.633.567.850	2.7	2.7	2.7
A10.690.552	Tissues	Muscles	Muscle Striated	FUT5	A10.690.552	2.6	2.6	2.6
A10.690.552.500	Tissues	Muscles	Muscle Skeletal	FUT5	A10.690.552.500	2.6	2.6	2.6
A10.690	Tissues	Muscles	Muscles	FUT5	A10.690	1.6	1.6	1.6
A11.627	Cells	Myeloid Cells	Myeloid Cells	FUT5	A11.627	0.9	-	-
A11.627.340.360	Cells	Myeloid Cells	Granulocyte Precursor Cells	FUT5	A11.627.340.360	0.5	-	-
A04.623.603	Respiratory System	Pharynx	Oropharynx	FUT5	A04.623.603	0.3	-	-
A02.835.232	Musculoskeletal System	Skeleton	Bone and Bones	FUT5	A02.835.232	1.2	1.2	1.2
A02.835	Musculoskeletal System	Skeleton	Skeleton	FUT5	A02.835	1.1	1.1	1.1
A11.872.378.294	Cells	Stem Cells	Lymphoid Progenitor Cells	FUT5	A11.872.378.294	0.5	-	-
A05.810.890	Urogenital System	Urinary Tract	Urinary Bladder	FUT5	A05.810.890	1.2	1.2	1.2
A15.145.229.188	Hemic and Immune Systems	Blood	Blood Platelets	GNG11	A15.145.229.188	3.2	3.2	3.2
A15.145.846	Hemic and Immune Systems	Blood	Serum	GNG11	A15.145.846	1.8	1.8	1.8
A15.145.300	Hemic and Immune Systems	Blood	Fetal Blood	GNG11	A15.145.300	0.4	-	-
A07.231.908.670	Cardiovascular System	Blood Vessels	Portal System	GNG11	A07.231.908.670	2.3	2.3	2.3
A07.231.908.670.874	Cardiovascular System	Blood Vessels	Umbilical Veins	GNG11	A07.231.908.670.874	2.3	2.3	2.3
A07.231	Cardiovascular System	Blood Vessels	Blood Vessels	GNG11	A07.231	2.2	2.2	2.2
A07.231.908	Cardiovascular System	Blood Vessels	Veins	GNG11	A07.231.908	2.2	2.2	2.2
A07.231.114	Cardiovascular System	Blood Vessels	Arteries	GNG11	A07.231.114	1.4	1.4	1.4
A10.165.114.830	Tissues	Connective Tissue	Adipose Tissue White	GNG11	A10.165.114.830	2.1	2.1	2.1
A10.165.114.830.500	Tissues	Connective Tissue	Abdominal Fat	GNG11	A10.165.114.830.500	2.1	2.1	2.1
A10.165.114.830.500.750	Tissues	Connective Tissue	Subcutaneous Fat Abdominal	GNG11	A10.165.114.830.500.750	2.1	2.1	2.1
A10.165.114.830.750	Tissues	Connective Tissue	Subcutaneous Fat	GNG11	A10.165.114.830.750	2.1	2.1	2.1
A10.165.114	Tissues	Connective Tissue	Adipose Tissue	GNG11	A10.165.114	1.9	1.9	1.9
A10.165.450	Tissues	Connective Tissue	Granulation Tissue	GNG11	A10.165.450	1.2	-	-
A10.165.450.300	Tissues	Connective Tissue	Cicatrix	GNG11	A10.165.450.300	1.2	-	-
A10.165.450.300.425	Tissues	Connective Tissue	Keloid	GNG11	A10.165.450.300.425	1.1	-	-
A11.329.114	Cells	Connective Tissue Cells	Adipocytes	GNG11	A11.329.114	1.5	1.5	1.5
A11.329.228	Cells	Connective Tissue Cells	Fibroblasts	GNG11	A11.329.228	1.5	1.5	1.5
A11.329.830	Cells	Connective Tissue Cells	Stromal Cells	GNG11	A11.329.830	1.4	1.4	1.4
A11.329.171	Cells	Connective Tissue Cells	Chondrocytes	GNG11	A11.329.171	0.6	-	-
A06.407.071	Endocrine System	Endocrine Glands	Adrenal Glands	GNG11	A06.407.071	0.6	-	-
A06.407.071.140	Endocrine System	Endocrine Glands	Adrenal Cortex	GNG11	A06.407.071.140	0.6	-	-
A06.407.312.782	Endocrine System	Endocrine Glands	Testis	GNG11	A06.407.312.782	0.6	-	-
A06.407.900	Endocrine System	Endocrine Glands	Thyroid Gland	GNG11	A06.407.900	0.3	-	-
A11.436.275	Cells	Epithelial Cells	Endothelial Cells	GNG11	A11.436.275	2.2	2.2	2.2
A10.272.497	Tissues	Epithelium	Epidermis	GNG11	A10.272.497	0.1	-	-
A10.336	Tissues	Exocrine Glands	Exocrine Glands	GNG11	A10.336	0.3	-	-
A10.336.707	Tissues	Exocrine Glands	Prostate	GNG11	A10.336.707	0.3	-	-
A03.556.875.875	Digestive System	Gastrointestinal Tract	Stomach	GNG11	A03.556.875.875	0.5	-	-
A03.556.875	Digestive System	Gastrointestinal Tract	Upper Gastrointestinal Tract	GNG11	A03.556.875	0.3	-	-
A05.360.319.679.690	Urogenital System	Genitalia	Myometrium	GNG11	A05.360.319.679.690	1.5	1.5	1.5
A05.360.490.690	Urogenital System	Genitalia	Ovum	GNG11	A05.360.490.690	1.2	-	-
A05.360.490	Urogenital System	Genitalia	Germ Cells	GNG11	A05.360.490	1.1	-	-
A05.360.319.679.490	Urogenital System	Genitalia	Endometrium	GNG11	A05.360.319.679.490	0.8	-	-
A05.360.319.679	Urogenital System	Genitalia	Uterus	GNG11	A05.360.319.679	0.6	-	-
A05.360.319.887	Urogenital System	Genitalia	Vulva	GNG11	A05.360.319.887	0.4	-	-
A05.360.444	Urogenital System	Genitalia	Genitalia Male	GNG11	A05.360.444	0.4	-	-
A05.360.444.492	Urogenital System	Genitalia	Penis	GNG11	A05.360.444.492	0.3	-	-
A11.497.497.600	Cells	Germ Cells	Oocytes	GNG11	A11.497.497.600	1.2	-	-
A07.541.510	Cardiovascular System	Heart	Heart Valves	GNG11	A07.541.510	1.2	1.2	-
A07.541.510.110	Cardiovascular System	Heart	Aortic Valve	GNG11	A07.541.510.110	1.2	1.2	-
A07.541	Cardiovascular System	Heart	Heart	GNG11	A07.541	1	-	-
A15.382.520	Hemic and Immune Systems	Immune System	Lymphatic System	GNG11	A15.382.520	0.1	-	-
A15.382.520.604.700	Hemic and Immune Systems	Immune System	Spleen	GNG11	A15.382.520.604.700	0.1	-	-
A03.620	Digestive System	Liver	Liver	GNG11	A03.620	0.4	-	-
A04.411	Respiratory System	Lung	Lung	GNG11	A04.411	0.7	0.7	0.7
A10.549.400	Tissues	Lymphoid Tissue	Lymph Nodes	GNG11	A10.549.400	0.4	-	-
A10.549	Tissues	Lymphoid Tissue	Lymphoid Tissue	GNG11	A10.549	0.1	-	-
A10.615.284	Tissues	Membranes	Extraembryonic Membranes	GNG11	A10.615.284	2.1	2.1	2.1
A10.615.284.473	Tissues	Membranes	Chorion	GNG11	A10.615.284.473	2.1	2.1	2.1
A10.615.789	Tissues	Membranes	Serous Membrane	GNG11	A10.615.789	0.6	0.6	0.6
A10.615.550.599	Tissues	Membranes	Mouth Mucosa	GNG11	A10.615.550.599	0.3	-	-
A11.620	Cells	Muscle Cells	Muscle Cells	GNG11	A11.620	1.8	1.8	1.8
A11.620.520	Cells	Muscle Cells	Myocytes Smooth Muscle	GNG11	A11.620.520	1.8	1.8	1.8
A10.690.467	Tissues	Muscles	Muscle Smooth	GNG11	A10.690.467	1.7	1.7	1.7
A10.690	Tissues	Muscles	Muscles	GNG11	A10.690	1	-	-
A02.633.567.850	Musculoskeletal System	Muscles	Quadriceps Muscle	GNG11	A02.633.567.850	0.8	-	-
A10.690.552	Tissues	Muscles	Muscle Striated	GNG11	A10.690.552	0.7	-	-
A10.690.552.500	Tissues	Muscles	Muscle Skeletal	GNG11	A10.690.552.500	0.7	-	-
A03.734	Digestive System	Pancreas	Pancreas	GNG11	A03.734	0.4	-	-
A02.835.583	Musculoskeletal System	Skeleton	Joints	GNG11	A02.835.583	0.7	-	-
A02.835.583.443	Musculoskeletal System	Skeleton	Joint Capsule	GNG11	A02.835.583.443	0.7	-	-
A02.835.583.443.800	Musculoskeletal System	Skeleton	Synovial Membrane	GNG11	A02.835.583.443.800	0.7	-	-
A17.815	Integumentary System	Skin	Skin	GNG11	A17.815	0.8	0.8	-
A11.872.580	Cells	Stem Cells	Mesenchymal Stem Cells	GNG11	A11.872.580	0.9	0.9	-
A11.872.653	Cells	Stem Cells	Neural Stem Cells	GNG11	A11.872.653	0.6	-	-
A05.810.453.324	Urogenital System	Urinary Tract	Kidney Cortex	GNG11	A05.810.453.324	1.2	1.2	-
A05.810.453	Urogenital System	Urinary Tract	Kidney	GNG11	A05.810.453	0.9	0.9	0.9
A05.810	Urogenital System	Urinary Tract	Urinary Tract	GNG11	A05.810	0.8	0.8	0.8
A15.145.229.188	Hemic and Immune Systems	Blood	Blood Platelets	GNGT1	A15.145.229.188	2.6	-	2.6
A15.145.229.334	Hemic and Immune Systems	Blood	Erythrocytes	GNGT1	A15.145.229.334	1.8	1.8	1.8
A08.186.211.730.885.287.249.487	Nervous System	Central Nervous System	Corpus Striatum	GNGT1	A08.186.211.730.885.287.249.487	1.2	-	-
A11.382.625	Cells	Endocrine Cells	Enteroendocrine Cells	GNGT1	A11.382.625	1.9	1.9	1.9
A06.407.312	Endocrine System	Endocrine Glands	Gonads	GNGT1	A06.407.312	1.9	1.9	1.9
A06.407.312.782	Endocrine System	Endocrine Glands	Testis	GNGT1	A06.407.312.782	1.9	1.9	1.9
A06.407	Endocrine System	Endocrine Glands	Endocrine Glands	GNGT1	A06.407	1.5	1.5	1.5
A06.407.900	Endocrine System	Endocrine Glands	Thyroid Gland	GNGT1	A06.407.900	0.6	-	-
A11.436.294.064	Cells	Epithelial Cells	Glucagon Secreting Cells	GNGT1	A11.436.294.064	1.9	1.9	1.9
A11.436	Cells	Epithelial Cells	Epithelial Cells	GNGT1	A11.436	0.5	-	-
A11.443	Cells	Erythroid Cells	Erythroid Cells	GNGT1	A11.443	1.8	1.8	1.8
A10.336	Tissues	Exocrine Glands	Exocrine Glands	GNGT1	A10.336	0.4	-	-
A10.336.707	Tissues	Exocrine Glands	Prostate	GNGT1	A10.336.707	0.4	-	-
A09.371.729	Sense Organs	Eye	Retina	GNGT1	A09.371.729	7.5	7.5	7.5
A09.371	Sense Organs	Eye	Eye	GNGT1	A09.371	1.8	1.8	1.8
A09.371.060	Sense Organs	Eye	Anterior Eye Segment	GNGT1	A09.371.060	0.5	-	-
A09.371.337	Sense Organs	Eye	Eyelids	GNGT1	A09.371.337	0.5	-	-
A09.371.337.168	Sense Organs	Eye	Conjunctiva	GNGT1	A09.371.337.168	0.5	-	-
A03.556.875.500	Digestive System	Gastrointestinal Tract	Esophagus	GNGT1	A03.556.875.500	1.1	1.1	1.1
A03.556.124.526.767	Digestive System	Gastrointestinal Tract	Rectum	GNGT1	A03.556.124.526.767	0.9	-	-
A03.556.124.369	Digestive System	Gastrointestinal Tract	Intestinal Mucosa	GNGT1	A03.556.124.369	0.7	-	-
A03.556	Digestive System	Gastrointestinal Tract	Gastrointestinal Tract	GNGT1	A03.556	0.5	-	-
A03.556.124	Digestive System	Gastrointestinal Tract	Intestines	GNGT1	A03.556.124	0.4	-	-
A03.556.249	Digestive System	Gastrointestinal Tract	Lower Gastrointestinal Tract	GNGT1	A03.556.249	0.4	-	-
A03.556.249.249	Digestive System	Gastrointestinal Tract	Intestine Large	GNGT1	A03.556.249.249	0.4	-	-
A03.556.249.249.356	Digestive System	Gastrointestinal Tract	Colon	GNGT1	A03.556.249.249.356	0.3	-	-
A03.556.249.249.209	Digestive System	Gastrointestinal Tract	Cecum	GNGT1	A03.556.249.249.209	0	-	-
A05.360.319.114.373	Urogenital System	Genitalia	Fallopian Tubes	GNGT1	A05.360.319.114.373	2.2	2.2	2.2
A05.360.319.114	Urogenital System	Genitalia	Adnexa Uteri	GNGT1	A05.360.319.114	1.9	1.9	1.9
A05.360.319.114.630	Urogenital System	Genitalia	Ovary	GNGT1	A05.360.319.114.630	1.9	1.9	1.9
A05.360.319.679.256	Urogenital System	Genitalia	Cervix Uteri	GNGT1	A05.360.319.679.256	1.3	1.3	1.3
A05.360.319	Urogenital System	Genitalia	Genitalia Female	GNGT1	A05.360.319	1.1	1.1	1.1
A05.360	Urogenital System	Genitalia	Genitalia	GNGT1	A05.360	0.9	0.9	0.9
A05.360.319.679	Urogenital System	Genitalia	Uterus	GNGT1	A05.360.319.679	0.3	-	-
A15.378.316.378.590.837.250	Hemic and Immune Systems	Hematopoietic System	Erythroid Precursor Cells	GNGT1	A15.378.316.378.590.837.250	0.8	-	-
A15.382.520.604.700	Hemic and Immune Systems	Immune System	Spleen	GNGT1	A15.382.520.604.700	0.1	-	-
A04.411	Respiratory System	Lung	Lung	GNGT1	A04.411	1.5	1.5	1.5
A10.615.284	Tissues	Membranes	Extraembryonic Membranes	GNGT1	A10.615.284	3.6	3.6	3.6
A10.615.284.473	Tissues	Membranes	Chorion	GNGT1	A10.615.284.473	3.6	3.6	3.6
A14.549.885	Stomatognathic System	Mouth	Tongue	GNGT1	A14.549.885	2.7	2.7	2.7
A14.549	Stomatognathic System	Mouth	Mouth	GNGT1	A14.549	0.7	-	-
A03.734.414	Digestive System	Pancreas	Islets of Langerhans	GNGT1	A03.734.414	1.4	1.4	1.4
A03.734	Digestive System	Pancreas	Pancreas	GNGT1	A03.734	0.2	-	-
A02.835.232.043	Musculoskeletal System	Skeleton	Bones of Lower Extremity	GNGT1	A02.835.232.043	0.5	-	-
A02.835.232.043.300	Musculoskeletal System	Skeleton	Foot Bones	GNGT1	A02.835.232.043.300	0.5	-	-
A02.835.232.043.300.710	Musculoskeletal System	Skeleton	Tarsal Bones	GNGT1	A02.835.232.043.300.710	0.5	-	-
A11.872.378.590.817	Cells	Stem Cells	Megakaryocyte Erythroid Progenitor Cells	GNGT1	A11.872.378.590.817	0.8	-	-
A05.810	Urogenital System	Urinary Tract	Urinary Tract	GNGT1	A05.810	1.5	1.5	1.5
A05.810.453	Urogenital System	Urinary Tract	Kidney	GNGT1	A05.810.453	1.5	1.5	1.5
A05.810.890	Urogenital System	Urinary Tract	Urinary Bladder	GNGT1	A05.810.890	1	1	1
A11.063	Cells	Antibody-Producing Cells	Antibody Producing Cells	HCN4	A11.063	1.4	1.4	1.4
A11.066	Cells	Antigen-Presenting Cells	Antigen Presenting Cells	HCN4	A11.066	0.7	-	-
A15.145.229.637.555.567.562.725	Hemic and Immune Systems	Blood	Plasma Cells	HCN4	A15.145.229.637.555.567.562.725	2.2	2.2	2.2
A15.145.693	Hemic and Immune Systems	Blood	Plasma	HCN4	A15.145.693	2.2	2.2	2.2
A15.145.229.637.555	Hemic and Immune Systems	Blood	Leukocytes Mononuclear	HCN4	A15.145.229.637.555	0.7	-	-
A15.145.229	Hemic and Immune Systems	Blood	Blood Cells	HCN4	A15.145.229	0.5	-	-
A15.145	Hemic and Immune Systems	Blood	Blood	HCN4	A15.145	0.4	-	-
A11.118.637.415	Cells	Blood Cells	Granulocytes	HCN4	A11.118.637.415	1.4	1.4	-
A11.118.637.555.567.562	Cells	Blood Cells	B Lymphocytes	HCN4	A11.118.637.555.567.562	1.4	1.4	1.4
A11.118.637	Cells	Blood Cells	Leukocytes	HCN4	A11.118.637	0.9	-	-
A08.186.211.653	Nervous System	Central Nervous System	Mesencephalon	HCN4	A08.186.211.653	1	-	-
A08.186.211.730.317	Nervous System	Central Nervous System	Diencephalon	HCN4	A08.186.211.730.317	1	-	-
A08.186.211.730.317.357	Nervous System	Central Nervous System	Hypothalamus	HCN4	A08.186.211.730.317.357	0.7	-	-
A08.186.211.730.317.357.352	Nervous System	Central Nervous System	Hypothalamus Middle	HCN4	A08.186.211.730.317.357.352	0.5	-	-
A08.186.211.730.317.357.352.435	Nervous System	Central Nervous System	Hypothalamo Hypophyseal System	HCN4	A08.186.211.730.317.357.352.435	0.5	-	-
A08.186.211.132	Nervous System	Central Nervous System	Brain Stem	HCN4	A08.186.211.132	-0.3	-	-
A10.165.450	Tissues	Connective Tissue	Granulation Tissue	HCN4	A10.165.450	0.9	-	-
A10.165.450.300	Tissues	Connective Tissue	Cicatrix	HCN4	A10.165.450.300	0.9	-	-
A10.165	Tissues	Connective Tissue	Connective Tissue	HCN4	A10.165	0.7	-	-
A10.165.450.300.425	Tissues	Connective Tissue	Keloid	HCN4	A10.165.450.300.425	0.7	-	-
A11.329.629	Cells	Connective Tissue Cells	Osteoblasts	HCN4	A11.329.629	0.5	-	-
A11.329.372.600	Cells	Connective Tissue Cells	Macrophages Alveolar	HCN4	A11.329.372.600	0.3	-	-
A10.272.497	Tissues	Epithelium	Epidermis	HCN4	A10.272.497	0.3	-	-
A09.371.729	Sense Organs	Eye	Retina	HCN4	A09.371.729	0.6	-	-
A07.541.560	Cardiovascular System	Heart	Heart Ventricles	HCN4	A07.541.560	3.7	3.7	3.7
A07.541	Cardiovascular System	Heart	Heart	HCN4	A07.541	3.2	3.2	3.2
A07.541.358	Cardiovascular System	Heart	Heart Atria	HCN4	A07.541.358	2.2	2.2	2.2
A07.541.358.100	Cardiovascular System	Heart	Atrial Appendage	HCN4	A07.541.358.100	2	-	-
A15.378	Hemic and Immune Systems	Hematopoietic System	Hematopoietic System	HCN4	A15.378	0.9	-	-
A15.378.316	Hemic and Immune Systems	Hematopoietic System	Bone Marrow Cells	HCN4	A15.378.316	0.9	-	-
A15.378.316.580	Hemic and Immune Systems	Hematopoietic System	Monocytes	HCN4	A15.378.316.580	0.9	-	-
A15.382.490.315.583	Hemic and Immune Systems	Immune System	Neutrophils	HCN4	A15.382.490.315.583	1.5	1.5	-
A15.382	Hemic and Immune Systems	Immune System	Immune System	HCN4	A15.382	0.8	-	-
A15.382.216	Hemic and Immune Systems	Immune System	Bone Marrow	HCN4	A15.382.216	0.8	-	-
A15.382.680	Hemic and Immune Systems	Immune System	Phagocytes	HCN4	A15.382.680	0.8	-	-
A15.382.490.555.567	Hemic and Immune Systems	Immune System	Lymphocytes	HCN4	A15.382.490.555.567	0.7	-	-
A15.382.812	Hemic and Immune Systems	Immune System	Mononuclear Phagocyte System	HCN4	A15.382.812	0.7	-	-
A15.382.812.260	Hemic and Immune Systems	Immune System	Dendritic Cells	HCN4	A15.382.812.260	0.7	-	-
A15.382.812.522	Hemic and Immune Systems	Immune System	Macrophages	HCN4	A15.382.812.522	0.5	-	-
A15.382.520	Hemic and Immune Systems	Immune System	Lymphatic System	HCN4	A15.382.520	-0.1	-	-
A15.382.520.604.800	Hemic and Immune Systems	Immune System	Palatine Tonsil	HCN4	A15.382.520.604.800	-0.1	-	-
A10.549	Tissues	Lymphoid Tissue	Lymphoid Tissue	HCN4	A10.549	-0.1	-	-
A10.549.400	Tissues	Lymphoid Tissue	Lymph Nodes	HCN4	A10.549.400	-0.1	-	-
A11.620	Cells	Muscle Cells	Muscle Cells	HCN4	A11.620	0.6	-	-
A11.620.520	Cells	Muscle Cells	Myocytes Smooth Muscle	HCN4	A11.620.520	0.6	-	-
A02.633.567.850	Musculoskeletal System	Muscles	Quadriceps Muscle	HCN4	A02.633.567.850	1.7	1.7	-
A10.690.552	Tissues	Muscles	Muscle Striated	HCN4	A10.690.552	1.6	1.6	-
A10.690.552.500	Tissues	Muscles	Muscle Skeletal	HCN4	A10.690.552.500	1.6	1.6	-
A10.690	Tissues	Muscles	Muscles	HCN4	A10.690	1.2	-	-
A11.627.340.360	Cells	Myeloid Cells	Granulocyte Precursor Cells	HCN4	A11.627.340.360	1.1	1.1	-
A11.627	Cells	Myeloid Cells	Myeloid Cells	HCN4	A11.627	0.8	-	-
A08.713	Nervous System	Neurosecretory Systems	Neurosecretory Systems	HCN4	A08.713	0.5	-	-
A14.724.557	Stomatognathic System	Pharynx	Nasopharynx	HCN4	A14.724.557	2.3	2.3	2.3
A14.724	Stomatognathic System	Pharynx	Pharynx	HCN4	A14.724	1.3	1.3	1.3
A04.623.603	Respiratory System	Pharynx	Oropharynx	HCN4	A04.623.603	-0.1	-	-
A02.835.232.834	Musculoskeletal System	Skeleton	Spine	HCN4	A02.835.232.834	0.9	0.9	0.9
A02.835.232.834.151	Musculoskeletal System	Skeleton	Cervical Vertebrae	HCN4	A02.835.232.834.151	0.9	0.9	0.9
A02.835	Musculoskeletal System	Skeleton	Skeleton	HCN4	A02.835	0.8	-	-
A02.835.232	Musculoskeletal System	Skeleton	Bone and Bones	HCN4	A02.835.232	0.8	-	-
A11.872.700	Cells	Stem Cells	Pluripotent Stem Cells	HCN4	A11.872.700	3.9	3.9	3.9
A11.872.700.500	Cells	Stem Cells	Induced Pluripotent Stem Cells	HCN4	A11.872.700.500	3.9	3.9	3.9
A11.872.040	Cells	Stem Cells	Adult Stem Cells	HCN4	A11.872.040	2.5	2.5	2.5
A11.872.190	Cells	Stem Cells	Embryonic Stem Cells	HCN4	A11.872.190	2.2	2.2	2.2
A11.872.190.260	Cells	Stem Cells	Embryoid Bodies	HCN4	A11.872.190.260	0.8	-	-
A11.872	Cells	Stem Cells	Stem Cells	HCN4	A11.872	0.7	0.7	-
A07.231.114	Cardiovascular System	Blood Vessels	Arteries	KIAA1755	A07.231.114	-	0.9	-
A02.165	Musculoskeletal System	Cartilage	Cartilage	KIAA1755	A02.165	-	3	-
A08.186.211.653	Nervous System	Central Nervous System	Mesencephalon	KIAA1755	A08.186.211.653	-	4	-
A08.186.211.730.885.287.249.487	Nervous System	Central Nervous System	Corpus Striatum	KIAA1755	A08.186.211.730.885.287.249.487	-	3.6	-
A08.186.211.730.885.287.249	Nervous System	Central Nervous System	Basal Ganglia	KIAA1755	A08.186.211.730.885.287.249	-	3.2	-
A08.186.211.730.885.287.500.270	Nervous System	Central Nervous System	Frontal Lobe	KIAA1755	A08.186.211.730.885.287.500.270	-	2.5	-
A08.186.211.464.405	Nervous System	Central Nervous System	Hippocampus	KIAA1755	A08.186.211.464.405	-	2.3	-
A08.186.211.730.317	Nervous System	Central Nervous System	Diencephalon	KIAA1755	A08.186.211.730.317	-	2.3	-
A08.186.211.730.885.287.500.670	Nervous System	Central Nervous System	Parietal Lobe	KIAA1755	A08.186.211.730.885.287.500.670	-	2.3	-
A08.186.211.730	Nervous System	Central Nervous System	Prosencephalon	KIAA1755	A08.186.211.730	-	2.2	-
A08.186.211.730.885	Nervous System	Central Nervous System	Telencephalon	KIAA1755	A08.186.211.730.885	-	2.2	-
A08.186.211.730.885.287	Nervous System	Central Nervous System	Cerebrum	KIAA1755	A08.186.211.730.885.287	-	2.2	-
A08.186.211.730.885.287.500	Nervous System	Central Nervous System	Cerebral Cortex	KIAA1755	A08.186.211.730.885.287.500	-	2.1	-
A08.186.211.464	Nervous System	Central Nervous System	Limbic System	KIAA1755	A08.186.211.464	-	2	-
A08.186	Nervous System	Central Nervous System	Central Nervous System	KIAA1755	A08.186	-	1.9	-
A08.186.211	Nervous System	Central Nervous System	Brain	KIAA1755	A08.186.211	-	1.9	-
A08.186.211.730.885.287.500.863	Nervous System	Central Nervous System	Temporal Lobe	KIAA1755	A08.186.211.730.885.287.500.863	-	1.9	-
A08.186.211.464.710	Nervous System	Central Nervous System	Parahippocampal Gyrus	KIAA1755	A08.186.211.464.710	-	1.8	-
A08.186.211.464.710.225	Nervous System	Central Nervous System	Entorhinal Cortex	KIAA1755	A08.186.211.464.710.225	-	1.8	-
A08.186.211.730.885.287.500.571	Nervous System	Central Nervous System	Occipital Lobe	KIAA1755	A08.186.211.730.885.287.500.571	-	1.7	-
A08.186.211.730.885.287.500.571.735	Nervous System	Central Nervous System	Visual Cortex	KIAA1755	A08.186.211.730.885.287.500.571.735	-	1.7	-
A08.186.211.132	Nervous System	Central Nervous System	Brain Stem	KIAA1755	A08.186.211.132	-	1.4	-
A07.541.510	Cardiovascular System	Heart	Heart Valves	KIAA1755	A07.541.510	-	3.6	-
A07.541.510.110	Cardiovascular System	Heart	Aortic Valve	KIAA1755	A07.541.510.110	-	3.6	-
A11.063	Cells	Antibody-Producing Cells	Antibody Producing Cells	LINC00477	A11.063	1.8	1.8	1.8
A11.066	Cells	Antigen-Presenting Cells	Antigen Presenting Cells	LINC00477	A11.066	1.1	1.1	-
A15.145.229.637.555.567.562.725	Hemic and Immune Systems	Blood	Plasma Cells	LINC00477	A15.145.229.637.555.567.562.725	2.1	2.1	2.1
A15.145.693	Hemic and Immune Systems	Blood	Plasma	LINC00477	A15.145.693	2.1	2.1	2.1
A15.145.229.637.555	Hemic and Immune Systems	Blood	Leukocytes Mononuclear	LINC00477	A15.145.229.637.555	1.2	1.2	1.2
A15.145	Hemic and Immune Systems	Blood	Blood	LINC00477	A15.145	0.8	0.8	0.8
A15.145.229	Hemic and Immune Systems	Blood	Blood Cells	LINC00477	A15.145.229	0.7	0.7	-
A15.145.229.637.555.567.569.200	Hemic and Immune Systems	Blood	CD4 Positive T Lymphocytes	LINC00477	A15.145.229.637.555.567.569.200	0.4	-	-
A15.145.846	Hemic and Immune Systems	Blood	Serum	LINC00477	A15.145.846	0.4	-	-
A11.118.637.555.567.562	Cells	Blood Cells	B Lymphocytes	LINC00477	A11.118.637.555.567.562	1.8	1.8	1.8
A11.118.637	Cells	Blood Cells	Leukocytes	LINC00477	A11.118.637	1.1	1.1	1.1
A11.118.637.555.567.562.440	Cells	Blood Cells	Precursor Cells B Lymphoid	LINC00477	A11.118.637.555.567.562.440	0.9	0.9	-
A11.118.637.415	Cells	Blood Cells	Granulocytes	LINC00477	A11.118.637.415	0.5	-	-
A11.118.637.555.567.569	Cells	Blood Cells	T Lymphocytes	LINC00477	A11.118.637.555.567.569	0.4	-	-
A11.118.637.555.567.569.200.700	Cells	Blood Cells	T Lymphocytes Regulatory	LINC00477	A11.118.637.555.567.569.200.700	0.2	-	-
A07.231.114	Cardiovascular System	Blood Vessels	Arteries	LINC00477	A07.231.114	0.5	-	-
A02.165	Musculoskeletal System	Cartilage	Cartilage	LINC00477	A02.165	1.4	1.4	1.4
A08.186.211.730.885.287.249	Nervous System	Central Nervous System	Basal Ganglia	LINC00477	A08.186.211.730.885.287.249	0.9	-	-
A10.165	Tissues	Connective Tissue	Connective Tissue	LINC00477	A10.165	1	1	-
A10.165.114	Tissues	Connective Tissue	Adipose Tissue	LINC00477	A10.165.114	-0.2	-	-
A10.165.114.830	Tissues	Connective Tissue	Adipose Tissue White	LINC00477	A10.165.114.830	-0.2	-	-
A10.165.114.830.750	Tissues	Connective Tissue	Subcutaneous Fat	LINC00477	A10.165.114.830.750	-0.2	-	-
A11.329.372.600	Cells	Connective Tissue Cells	Macrophages Alveolar	LINC00477	A11.329.372.600	2.5	2.5	2.5
A11.329	Cells	Connective Tissue Cells	Connective Tissue Cells	LINC00477	A11.329	0.7	0.7	0.7
A06.407.900	Endocrine System	Endocrine Glands	Thyroid Gland	LINC00477	A06.407.900	1.3	1.3	1.3
A10.336	Tissues	Exocrine Glands	Exocrine Glands	LINC00477	A10.336	0.7	-	-
A10.336.707	Tissues	Exocrine Glands	Prostate	LINC00477	A10.336.707	0.7	-	-
A03.556.249.249.209	Digestive System	Gastrointestinal Tract	Cecum	LINC00477	A03.556.249.249.209	3.1	3.1	3.1
A03.556.124.684	Digestive System	Gastrointestinal Tract	Intestine Small	LINC00477	A03.556.124.684	1.5	1.5	1.5
A03.556.249.249.356.668	Digestive System	Gastrointestinal Tract	Colon Sigmoid	LINC00477	A03.556.249.249.356.668	1.4	1.4	1.4
A03.556.124	Digestive System	Gastrointestinal Tract	Intestines	LINC00477	A03.556.124	1	1	1
A03.556.124.526.767	Digestive System	Gastrointestinal Tract	Rectum	LINC00477	A03.556.124.526.767	1	1	1
A03.556.249.249	Digestive System	Gastrointestinal Tract	Intestine Large	LINC00477	A03.556.249.249	1	1	1
A03.556.249	Digestive System	Gastrointestinal Tract	Lower Gastrointestinal Tract	LINC00477	A03.556.249	0.9	0.9	0.9
A03.556.249.249.356	Digestive System	Gastrointestinal Tract	Colon	LINC00477	A03.556.249.249.356	0.9	0.9	0.9
A03.556	Digestive System	Gastrointestinal Tract	Gastrointestinal Tract	LINC00477	A03.556	0.8	0.8	0.8
A03.556.124.369	Digestive System	Gastrointestinal Tract	Intestinal Mucosa	LINC00477	A03.556.124.369	0.7	-	-
A03.556.875.500	Digestive System	Gastrointestinal Tract	Esophagus	LINC00477	A03.556.875.500	0.6	0.6	-
A03.556.875	Digestive System	Gastrointestinal Tract	Upper Gastrointestinal Tract	LINC00477	A03.556.875	0.3	-	-
A05.360.319.679.256	Urogenital System	Genitalia	Cervix Uteri	LINC00477	A05.360.319.679.256	1.4	1.4	1.4
A05.360.319.679	Urogenital System	Genitalia	Uterus	LINC00477	A05.360.319.679	0.5	-	-
A05.360.444	Urogenital System	Genitalia	Genitalia Male	LINC00477	A05.360.444	0.3	-	-
A15.378.316.580	Hemic and Immune Systems	Hematopoietic System	Monocytes	LINC00477	A15.378.316.580	1.2	1.2	-
A15.378	Hemic and Immune Systems	Hematopoietic System	Hematopoietic System	LINC00477	A15.378	0.9	-	-
A15.378.316	Hemic and Immune Systems	Hematopoietic System	Bone Marrow Cells	LINC00477	A15.378.316	0.9	-	-
A15.382.812.522	Hemic and Immune Systems	Immune System	Macrophages	LINC00477	A15.382.812.522	1.8	1.8	1.8
A15.382.812	Hemic and Immune Systems	Immune System	Mononuclear Phagocyte System	LINC00477	A15.382.812	1.4	1.4	1.4
A15.382.216	Hemic and Immune Systems	Immune System	Bone Marrow	LINC00477	A15.382.216	1.3	1.3	1.3
A15.382.680	Hemic and Immune Systems	Immune System	Phagocytes	LINC00477	A15.382.680	1.3	1.3	1.3
A15.382	Hemic and Immune Systems	Immune System	Immune System	LINC00477	A15.382	1.2	1.2	1.2
A15.382.490.555.567	Hemic and Immune Systems	Immune System	Lymphocytes	LINC00477	A15.382.490.555.567	1.2	1.2	1.2
A15.382.812.260	Hemic and Immune Systems	Immune System	Dendritic Cells	LINC00477	A15.382.812.260	1.1	1.1	-
A15.382.520	Hemic and Immune Systems	Immune System	Lymphatic System	LINC00477	A15.382.520	1.1	1.1	1.1
A15.382.490.555.567.537	Hemic and Immune Systems	Immune System	Killer Cells Natural	LINC00477	A15.382.490.555.567.537	1	1	1
A15.382.520.604.800	Hemic and Immune Systems	Immune System	Palatine Tonsil	LINC00477	A15.382.520.604.800	0.8	-	-
A15.382.490.555.567.622	Hemic and Immune Systems	Immune System	Lymphocytes Null	LINC00477	A15.382.490.555.567.622	0.5	-	-
A15.382.490.315.583	Hemic and Immune Systems	Immune System	Neutrophils	LINC00477	A15.382.490.315.583	0.4	-	-
A15.382.520.604.700	Hemic and Immune Systems	Immune System	Spleen	LINC00477	A15.382.520.604.700	0.1	-	-
A10.549.400	Tissues	Lymphoid Tissue	Lymph Nodes	LINC00477	A10.549.400	1.4	1.4	1.4
A10.549	Tissues	Lymphoid Tissue	Lymphoid Tissue	LINC00477	A10.549	1.1	1.1	1.1
A10.615.789	Tissues	Membranes	Serous Membrane	LINC00477	A10.615.789	0.6	-	0.6
A02.633.567.850	Musculoskeletal System	Muscles	Quadriceps Muscle	LINC00477	A02.633.567.850	2	2	2
A10.690.552	Tissues	Muscles	Muscle Striated	LINC00477	A10.690.552	1.6	1.6	-
A10.690.552.500	Tissues	Muscles	Muscle Skeletal	LINC00477	A10.690.552.500	1.6	1.6	-
A10.690	Tissues	Muscles	Muscles	LINC00477	A10.690	1.1	-	-
A11.627.340.360	Cells	Myeloid Cells	Granulocyte Precursor Cells	LINC00477	A11.627.340.360	1.7	1.7	1.7
A11.627	Cells	Myeloid Cells	Myeloid Cells	LINC00477	A11.627	1.3	1.3	1.3
A11.627.624.249	Cells	Myeloid Cells	Monocyte Macrophage Precursor Cells	LINC00477	A11.627.624.249	0.6	-	-
A04.623.603	Respiratory System	Pharynx	Oropharynx	LINC00477	A04.623.603	0.8	-	-
A14.724	Stomatognathic System	Pharynx	Pharynx	LINC00477	A14.724	0.8	-	-
A14.724.557	Stomatognathic System	Pharynx	Nasopharynx	LINC00477	A14.724.557	0.8	-	-
A02.835	Musculoskeletal System	Skeleton	Skeleton	LINC00477	A02.835	1	1	-
A02.835.232	Musculoskeletal System	Skeleton	Bone and Bones	LINC00477	A02.835.232	1	1	-
A02.835.583.443.800.800	Musculoskeletal System	Skeleton	Synovial Fluid	LINC00477	A02.835.583.443.800.800	0.4	-	-
A11.872.378.590.635	Cells	Stem Cells	Granulocyte Macrophage Progenitor Cells	LINC00477	A11.872.378.590.635	0.9	-	-
A11.872.378.294	Cells	Stem Cells	Lymphoid Progenitor Cells	LINC00477	A11.872.378.294	0.9	0.9	-
A11.872.378	Cells	Stem Cells	Hematopoietic Stem Cells	LINC00477	A11.872.378	0.4	-	-
A05.810.890	Urogenital System	Urinary Tract	Urinary Bladder	LINC00477	A05.810.890	1.5	1.5	1.5
A05.810	Urogenital System	Urinary Tract	Urinary Tract	LINC00477	A05.810	1.2	1.2	1.2
A05.810.453	Urogenital System	Urinary Tract	Kidney	LINC00477	A05.810.453	1.2	1.2	1.2
A08.186.211.730.317.357.352	Nervous System	Central Nervous System	Hypothalamus Middle	NDUFA11	A08.186.211.730.317.357.352	1.1	1.1	-
A08.186.211.730.317.357.352.435	Nervous System	Central Nervous System	Hypothalamo Hypophyseal System	NDUFA11	A08.186.211.730.317.357.352.435	1.1	1.1	-
A08.186.211.653	Nervous System	Central Nervous System	Mesencephalon	NDUFA11	A08.186.211.653	0.9	-	-
A08.186.211.730.317.357	Nervous System	Central Nervous System	Hypothalamus	NDUFA11	A08.186.211.730.317.357	0.9	-	-
A08.186.211.730.317	Nervous System	Central Nervous System	Diencephalon	NDUFA11	A08.186.211.730.317	0.8	-	-
A08.186.211.730.885.287.500.270	Nervous System	Central Nervous System	Frontal Lobe	NDUFA11	A08.186.211.730.885.287.500.270	0.7	-	-
A08.186.211.464	Nervous System	Central Nervous System	Limbic System	NDUFA11	A08.186.211.464	0.2	-	-
A08.186.211.464.405	Nervous System	Central Nervous System	Hippocampus	NDUFA11	A08.186.211.464.405	0.2	-	-
A08.186.211.730	Nervous System	Central Nervous System	Prosencephalon	NDUFA11	A08.186.211.730	0.2	-	-
A08.186.211.464.710	Nervous System	Central Nervous System	Parahippocampal Gyrus	NDUFA11	A08.186.211.464.710	0.1	-	-
A08.186.211.464.710.225	Nervous System	Central Nervous System	Entorhinal Cortex	NDUFA11	A08.186.211.464.710.225	0.1	-	-
A08.186.211.730.885	Nervous System	Central Nervous System	Telencephalon	NDUFA11	A08.186.211.730.885	0.1	-	-
A08.186.211.730.885.287	Nervous System	Central Nervous System	Cerebrum	NDUFA11	A08.186.211.730.885.287	0.1	-	-
A08.186.211.730.885.287.500	Nervous System	Central Nervous System	Cerebral Cortex	NDUFA11	A08.186.211.730.885.287.500	0.1	-	-
A08.186.211.730.885.287.500.863	Nervous System	Central Nervous System	Temporal Lobe	NDUFA11	A08.186.211.730.885.287.500.863	0.1	-	-
A08.186	Nervous System	Central Nervous System	Central Nervous System	NDUFA11	A08.186	0	-	-
A08.186.211	Nervous System	Central Nervous System	Brain	NDUFA11	A08.186.211	0	-	-
A10.165.450.300.425	Tissues	Connective Tissue	Keloid	NDUFA11	A10.165.450.300.425	0.7	-	-
A11.329.171	Cells	Connective Tissue Cells	Chondrocytes	NDUFA11	A11.329.171	1	1	-
A11.329.228	Cells	Connective Tissue Cells	Fibroblasts	NDUFA11	A11.329.228	0.6	-	-
A11.382	Cells	Endocrine Cells	Endocrine Cells	NDUFA11	A11.382	0.5	-	-
A06.407.071.140	Endocrine System	Endocrine Glands	Adrenal Cortex	NDUFA11	A06.407.071.140	2.2	2.2	2.2
A06.407.071	Endocrine System	Endocrine Glands	Adrenal Glands	NDUFA11	A06.407.071	1.9	1.9	1.9
A06.407.312.497.535.300.500	Endocrine System	Endocrine Glands	Cumulus Cells	NDUFA11	A06.407.312.497.535.300.500	1	-	-
A06.407	Endocrine System	Endocrine Glands	Endocrine Glands	NDUFA11	A06.407	0.2	-	-
A11.436.329	Cells	Epithelial Cells	Granulosa Cells	NDUFA11	A11.436.329	1	-	-
A09.371.337	Sense Organs	Eye	Eyelids	NDUFA11	A09.371.337	0.6	0.6	-
A09.371.337.168	Sense Organs	Eye	Conjunctiva	NDUFA11	A09.371.337.168	0.6	0.6	-
A09.371.060	Sense Organs	Eye	Anterior Eye Segment	NDUFA11	A09.371.060	0.5	-	-
A09.371	Sense Organs	Eye	Eye	NDUFA11	A09.371	0.5	0.5	-
A03.556	Digestive System	Gastrointestinal Tract	Gastrointestinal Tract	NDUFA11	A03.556	0.3	-	-
A03.556.249.249	Digestive System	Gastrointestinal Tract	Intestine Large	NDUFA11	A03.556.249.249	0.2	-	-
A03.556.249.249.209	Digestive System	Gastrointestinal Tract	Cecum	NDUFA11	A03.556.249.249.209	0.2	-	-
A03.556.249.249.356	Digestive System	Gastrointestinal Tract	Colon	NDUFA11	A03.556.249.249.356	0.2	-	-
A03.556.249	Digestive System	Gastrointestinal Tract	Lower Gastrointestinal Tract	NDUFA11	A03.556.249	0.1	-	-
A05.360.319.114.630.535	Urogenital System	Genitalia	Ovarian Follicle	NDUFA11	A05.360.319.114.630.535	1	-	-
A05.360.490.690	Urogenital System	Genitalia	Ovum	NDUFA11	A05.360.490.690	0.9	-	-
A05.360.490	Urogenital System	Genitalia	Germ Cells	NDUFA11	A05.360.490	0.8	-	-
A05.360.319.679	Urogenital System	Genitalia	Uterus	NDUFA11	A05.360.319.679	0.7	-	-
A05.360.319.679.490	Urogenital System	Genitalia	Endometrium	NDUFA11	A05.360.319.679.490	0.7	-	-
A05.360.319	Urogenital System	Genitalia	Genitalia Female	NDUFA11	A05.360.319	0.3	-	-
A05.360.319.679.690	Urogenital System	Genitalia	Myometrium	NDUFA11	A05.360.319.679.690	0.3	-	-
A05.360.319.679.256	Urogenital System	Genitalia	Cervix Uteri	NDUFA11	A05.360.319.679.256	0.2	-	-
A05.360.319.887	Urogenital System	Genitalia	Vulva	NDUFA11	A05.360.319.887	0	-	-
A11.497.497.600	Cells	Germ Cells	Oocytes	NDUFA11	A11.497.497.600	0.9	-	-
A07.541.358.100	Cardiovascular System	Heart	Atrial Appendage	NDUFA11	A07.541.358.100	3.1	3.1	3.1
A07.541.358	Cardiovascular System	Heart	Heart Atria	NDUFA11	A07.541.358	3	3	3
A07.541	Cardiovascular System	Heart	Heart	NDUFA11	A07.541	1.5	-	-
A07.541.560	Cardiovascular System	Heart	Heart Ventricles	NDUFA11	A07.541.560	1.5	-	-
A15.382.490.555.567.622	Hemic and Immune Systems	Immune System	Lymphocytes Null	NDUFA11	A15.382.490.555.567.622	0.6	-	-
A03.620	Digestive System	Liver	Liver	NDUFA11	A03.620	0.2	-	-
A10.615.550.599	Tissues	Membranes	Mouth Mucosa	NDUFA11	A10.615.550.599	0.9	-	-
A10.615.789	Tissues	Membranes	Serous Membrane	NDUFA11	A10.615.789	0.6	-	-
A14.549.885	Stomatognathic System	Mouth	Tongue	NDUFA11	A14.549.885	2.4	2.4	2.4
A14.549.167.646	Stomatognathic System	Mouth	Periodontium	NDUFA11	A14.549.167.646	1.4	1.4	1.4
A14.549	Stomatognathic System	Mouth	Mouth	NDUFA11	A14.549	1.3	1.3	1.3
A14.549.167	Stomatognathic System	Mouth	Dentition	NDUFA11	A14.549.167	1.3	1.3	1.3
A11.620	Cells	Muscle Cells	Muscle Cells	NDUFA11	A11.620	0.6	-	-
A11.620.520	Cells	Muscle Cells	Myocytes Smooth Muscle	NDUFA11	A11.620.520	0.6	-	-
A02.633.567.850	Musculoskeletal System	Muscles	Quadriceps Muscle	NDUFA11	A02.633.567.850	1	-	-
A10.690.552	Tissues	Muscles	Muscle Striated	NDUFA11	A10.690.552	0.9	-	-
A10.690.552.500	Tissues	Muscles	Muscle Skeletal	NDUFA11	A10.690.552.500	0.9	-	-
A10.690	Tissues	Muscles	Muscles	NDUFA11	A10.690	0.8	-	-
A10.690.467	Tissues	Muscles	Muscle Smooth	NDUFA11	A10.690.467	0.5	-	-
A11.627.624.249	Cells	Myeloid Cells	Monocyte Macrophage Precursor Cells	NDUFA11	A11.627.624.249	1	1	-
A11.627.340.360	Cells	Myeloid Cells	Granulocyte Precursor Cells	NDUFA11	A11.627.340.360	0.6	-	-
A11.627.635	Cells	Myeloid Cells	Myeloid Progenitor Cells	NDUFA11	A11.627.635	0.6	-	-
A08.713	Nervous System	Neurosecretory Systems	Neurosecretory Systems	NDUFA11	A08.713	1.1	1.1	-
A14.724.557	Stomatognathic System	Pharynx	Nasopharynx	NDUFA11	A14.724.557	0.3	-	-
A14.724	Stomatognathic System	Pharynx	Pharynx	NDUFA11	A14.724	0.1	-	-
A02.835.232.043	Musculoskeletal System	Skeleton	Bones of Lower Extremity	NDUFA11	A02.835.232.043	0.5	-	-
A02.835.232.043.300	Musculoskeletal System	Skeleton	Foot Bones	NDUFA11	A02.835.232.043.300	0.5	-	-
A02.835.232.043.300.710	Musculoskeletal System	Skeleton	Tarsal Bones	NDUFA11	A02.835.232.043.300.710	0.5	-	-
A02.835.232.834	Musculoskeletal System	Skeleton	Spine	NDUFA11	A02.835.232.834	0.5	-	-
A02.835.232.834.151	Musculoskeletal System	Skeleton	Cervical Vertebrae	NDUFA11	A02.835.232.834.151	0.5	-	-
A02.835.583.443.800.800	Musculoskeletal System	Skeleton	Synovial Fluid	NDUFA11	A02.835.583.443.800.800	0	-	-
A11.872.653	Cells	Stem Cells	Neural Stem Cells	NDUFA11	A11.872.653	1	-	-
A11.872.378.590.635	Cells	Stem Cells	Granulocyte Macrophage Progenitor Cells	NDUFA11	A11.872.378.590.635	0.9	-	-
A11.872	Cells	Stem Cells	Stem Cells	NDUFA11	A11.872	0.3	-	-
A05.810.453.324	Urogenital System	Urinary Tract	Kidney Cortex	NDUFA11	A05.810.453.324	1.7	1.7	1.7
A08.186.211.730.885.287.249.487	Nervous System	Central Nervous System	Corpus Striatum	NEO1	A08.186.211.730.885.287.249.487	-	2.2	2.2
A08.186.211.653	Nervous System	Central Nervous System	Mesencephalon	NEO1	A08.186.211.653	-	1.9	1.9
A08.186.211.730.885.287.249	Nervous System	Central Nervous System	Basal Ganglia	NEO1	A08.186.211.730.885.287.249	-	1.8	1.8
A08.186.211.464.405	Nervous System	Central Nervous System	Hippocampus	NEO1	A08.186.211.464.405	-	1.6	1.6
A08.186.211.730.317	Nervous System	Central Nervous System	Diencephalon	NEO1	A08.186.211.730.317	-	1.4	1.4
A08.186	Nervous System	Central Nervous System	Central Nervous System	NEO1	A08.186	-	1.2	1.2
A08.186.211	Nervous System	Central Nervous System	Brain	NEO1	A08.186.211	-	1.2	1.2
A08.186.211.132	Nervous System	Central Nervous System	Brain Stem	NEO1	A08.186.211.132	-	1.1	-
A08.186.211.730.317.357	Nervous System	Central Nervous System	Hypothalamus	NEO1	A08.186.211.730.317.357	-	1.1	-
A08.186.211.865	Nervous System	Central Nervous System	Rhombencephalon	NEO1	A08.186.211.865	-	0.7	-
A08.186.211.865.428	Nervous System	Central Nervous System	Metencephalon	NEO1	A08.186.211.865.428	-	0.7	-
A08.186.211.132.810.428.200	Nervous System	Central Nervous System	Cerebellum	NEO1	A08.186.211.132.810.428.200	-	0.6	-
A11.329.629	Cells	Connective Tissue Cells	Osteoblasts	NEO1	A11.329.629	-	1.7	1.7
A06.407.312	Endocrine System	Endocrine Glands	Gonads	NEO1	A06.407.312	-	0.9	0.9
A06.407	Endocrine System	Endocrine Glands	Endocrine Glands	NEO1	A06.407	-	0.7	0.7
A10.272.497	Tissues	Epithelium	Epidermis	NEO1	A10.272.497	-	2.2	2.2
A10.272	Tissues	Epithelium	Epithelium	NEO1	A10.272	-	1.1	1.1
A09.371.060	Sense Organs	Eye	Anterior Eye Segment	NEO1	A09.371.060	-	0.7	0.7
A09.371.337	Sense Organs	Eye	Eyelids	NEO1	A09.371.337	-	0.7	0.7
A09.371.337.168	Sense Organs	Eye	Conjunctiva	NEO1	A09.371.337.168	-	0.7	0.7
A09.371	Sense Organs	Eye	Eye	NEO1	A09.371	-	0.6	0.6
A03.556.124.369	Digestive System	Gastrointestinal Tract	Intestinal Mucosa	NEO1	A03.556.124.369	-	1.8	1.8
A03.556.124.526.767	Digestive System	Gastrointestinal Tract	Rectum	NEO1	A03.556.124.526.767	-	1.3	1.3
A03.556.124	Digestive System	Gastrointestinal Tract	Intestines	NEO1	A03.556.124	-	1.1	1.1
A03.556.249	Digestive System	Gastrointestinal Tract	Lower Gastrointestinal Tract	NEO1	A03.556.249	-	1.1	1.1
A03.556.249.249	Digestive System	Gastrointestinal Tract	Intestine Large	NEO1	A03.556.249.249	-	1.1	1.1
A03.556.249.249.356	Digestive System	Gastrointestinal Tract	Colon	NEO1	A03.556.249.249.356	-	1.1	1.1
A03.556.249.249.356.668	Digestive System	Gastrointestinal Tract	Colon Sigmoid	NEO1	A03.556.249.249.356.668	-	1.1	1.1
A03.556	Digestive System	Gastrointestinal Tract	Gastrointestinal Tract	NEO1	A03.556	-	0.9	0.9
A03.556.249.249.209	Digestive System	Gastrointestinal Tract	Cecum	NEO1	A03.556.249.249.209	-	0.9	0.9
A03.556.875.875	Digestive System	Gastrointestinal Tract	Stomach	NEO1	A03.556.875.875	-	0.8	0.8
A03.556.875	Digestive System	Gastrointestinal Tract	Upper Gastrointestinal Tract	NEO1	A03.556.875	-	0.6	0.6
A05.360.319.114.373	Urogenital System	Genitalia	Fallopian Tubes	NEO1	A05.360.319.114.373	-	1.2	1.2
A05.360.319.114	Urogenital System	Genitalia	Adnexa Uteri	NEO1	A05.360.319.114	-	1	1
A05.360.319.114.630	Urogenital System	Genitalia	Ovary	NEO1	A05.360.319.114.630	-	1	1
A05.360	Urogenital System	Genitalia	Genitalia	NEO1	A05.360	-	0.8	0.8
A05.360.319	Urogenital System	Genitalia	Genitalia Female	NEO1	A05.360.319	-	0.8	0.8
A05.360.319.679	Urogenital System	Genitalia	Uterus	NEO1	A05.360.319.679	-	0.7	0.7
A10.615.550	Tissues	Membranes	Mucous Membrane	NEO1	A10.615.550	-	1.1	1.1
A10.615.550.760	Tissues	Membranes	Respiratory Mucosa	NEO1	A10.615.550.760	-	0.9	-
A10.615	Tissues	Membranes	Membranes	NEO1	A10.615	-	0.9	0.9
A04.531.520	Respiratory System	Nose	Nasal Mucosa	NEO1	A04.531.520	-	0.9	-
A09.531	Sense Organs	Nose	Nose	NEO1	A09.531	-	0.9	-
A02.835.232.043	Musculoskeletal System	Skeleton	Bones of Lower Extremity	NEO1	A02.835.232.043	-	0.6	0.6
A02.835.232.043.300	Musculoskeletal System	Skeleton	Foot Bones	NEO1	A02.835.232.043.300	-	0.6	0.6
A02.835.232.043.300.710	Musculoskeletal System	Skeleton	Tarsal Bones	NEO1	A02.835.232.043.300.710	-	0.6	0.6
A17.815	Integumentary System	Skin	Skin	NEO1	A17.815	-	0.8	-
A11.872.653	Cells	Stem Cells	Neural Stem Cells	NEO1	A11.872.653	-	1.3	1.3
A05.810.453	Urogenital System	Urinary Tract	Kidney	NEO1	A05.810.453	-	-	0.5
A15.145.229.334	Hemic and Immune Systems	Blood	Erythrocytes	PPIL1	A15.145.229.334	1	-	-
A15.145.846	Hemic and Immune Systems	Blood	Serum	PPIL1	A15.145.846	0.5	-	-
A07.231.908.670	Cardiovascular System	Blood Vessels	Portal System	PPIL1	A07.231.908.670	0.7	-	-
A07.231.908.670.874	Cardiovascular System	Blood Vessels	Umbilical Veins	PPIL1	A07.231.908.670.874	0.7	-	-
A07.231.908	Cardiovascular System	Blood Vessels	Veins	PPIL1	A07.231.908	0.5	-	-
A08.186.211.132.810.428.200	Nervous System	Central Nervous System	Cerebellum	PPIL1	A08.186.211.132.810.428.200	-0.4	-	-
A08.186.211.865	Nervous System	Central Nervous System	Rhombencephalon	PPIL1	A08.186.211.865	-0.4	-	-
A08.186.211.865.428	Nervous System	Central Nervous System	Metencephalon	PPIL1	A08.186.211.865.428	-0.4	-	-
A11.329.228	Cells	Connective Tissue Cells	Fibroblasts	PPIL1	A11.329.228	0.5	-	-
A11.382	Cells	Endocrine Cells	Endocrine Cells	PPIL1	A11.382	1.2	1.2	1.2
A11.382.625	Cells	Endocrine Cells	Enteroendocrine Cells	PPIL1	A11.382.625	1.2	1.2	1.2
A06.407.071.140	Endocrine System	Endocrine Glands	Adrenal Cortex	PPIL1	A06.407.071.140	1.4	1.4	1.4
A06.407.071	Endocrine System	Endocrine Glands	Adrenal Glands	PPIL1	A06.407.071	1.3	1.3	1.3
A06.407.312.497.535.300.500	Endocrine System	Endocrine Glands	Cumulus Cells	PPIL1	A06.407.312.497.535.300.500	1.2	1.2	-
A06.407.312.782	Endocrine System	Endocrine Glands	Testis	PPIL1	A06.407.312.782	0.9	-	-
A06.407	Endocrine System	Endocrine Glands	Endocrine Glands	PPIL1	A06.407	0.5	-	-
A06.407.312	Endocrine System	Endocrine Glands	Gonads	PPIL1	A06.407.312	0.4	-	-
A11.436.348	Cells	Epithelial Cells	Hepatocytes	PPIL1	A11.436.348	1.8	1.8	1.8
A11.436.329	Cells	Epithelial Cells	Granulosa Cells	PPIL1	A11.436.329	1.2	1.2	-
A11.436.294.064	Cells	Epithelial Cells	Glucagon Secreting Cells	PPIL1	A11.436.294.064	1.2	1.2	1.2
A11.436.397	Cells	Epithelial Cells	Keratinocytes	PPIL1	A11.436.397	0.8	-	-
A11.436.275	Cells	Epithelial Cells	Endothelial Cells	PPIL1	A11.436.275	0.7	-	-
A11.436	Cells	Epithelial Cells	Epithelial Cells	PPIL1	A11.436	0.6	0.6	-
A11.443	Cells	Erythroid Cells	Erythroid Cells	PPIL1	A11.443	1	-	-
A09.371.729	Sense Organs	Eye	Retina	PPIL1	A09.371.729	0.7	-	-
A03.556.249.249.356	Digestive System	Gastrointestinal Tract	Colon	PPIL1	A03.556.249.249.356	0.4	-	-
A03.556	Digestive System	Gastrointestinal Tract	Gastrointestinal Tract	PPIL1	A03.556	0.3	-	-
A03.556.249	Digestive System	Gastrointestinal Tract	Lower Gastrointestinal Tract	PPIL1	A03.556.249	0.3	-	-
A03.556.249.249	Digestive System	Gastrointestinal Tract	Intestine Large	PPIL1	A03.556.249.249	0.3	-	-
A03.556.124	Digestive System	Gastrointestinal Tract	Intestines	PPIL1	A03.556.124	0.2	-	-
A03.556.249.249.209	Digestive System	Gastrointestinal Tract	Cecum	PPIL1	A03.556.249.249.209	0.2	-	-
A05.360.490	Urogenital System	Genitalia	Germ Cells	PPIL1	A05.360.490	1.4	1.4	1.4
A05.360.490.690	Urogenital System	Genitalia	Ovum	PPIL1	A05.360.490.690	1.4	1.4	1.4
A05.360.319.114.630.535	Urogenital System	Genitalia	Ovarian Follicle	PPIL1	A05.360.319.114.630.535	1.2	1.2	-
A05.360.319.114.373	Urogenital System	Genitalia	Fallopian Tubes	PPIL1	A05.360.319.114.373	0.5	-	-
A05.360.319.114	Urogenital System	Genitalia	Adnexa Uteri	PPIL1	A05.360.319.114	0.4	-	-
A05.360.319.114.630	Urogenital System	Genitalia	Ovary	PPIL1	A05.360.319.114.630	0.4	-	-
A05.360.319.679.490	Urogenital System	Genitalia	Endometrium	PPIL1	A05.360.319.679.490	0.4	-	-
A05.360.319.887	Urogenital System	Genitalia	Vulva	PPIL1	A05.360.319.887	0.4	0.4	-
A05.360.319	Urogenital System	Genitalia	Genitalia Female	PPIL1	A05.360.319	0.3	-	-
A05.360.319.679	Urogenital System	Genitalia	Uterus	PPIL1	A05.360.319.679	0.3	-	-
A05.360	Urogenital System	Genitalia	Genitalia	PPIL1	A05.360	0.2	-	-
A11.497.497.600	Cells	Germ Cells	Oocytes	PPIL1	A11.497.497.600	1.4	1.4	1.4
A07.541.560	Cardiovascular System	Heart	Heart Ventricles	PPIL1	A07.541.560	1.7	-	-
A07.541	Cardiovascular System	Heart	Heart	PPIL1	A07.541	1.5	-	-
A15.378.316.378.590.837.250	Hemic and Immune Systems	Hematopoietic System	Erythroid Precursor Cells	PPIL1	A15.378.316.378.590.837.250	3	3	3
A15.382.490.555.567.622	Hemic and Immune Systems	Immune System	Lymphocytes Null	PPIL1	A15.382.490.555.567.622	2.1	2.1	2.1
A15.382.520.604.700	Hemic and Immune Systems	Immune System	Spleen	PPIL1	A15.382.520.604.700	0.1	-	-
A15.382.520	Hemic and Immune Systems	Immune System	Lymphatic System	PPIL1	A15.382.520	-0.2	-	-
A04.411	Respiratory System	Lung	Lung	PPIL1	A04.411	0.7	0.7	0.7
A10.549	Tissues	Lymphoid Tissue	Lymphoid Tissue	PPIL1	A10.549	-0.2	-	-
A10.615.284	Tissues	Membranes	Extraembryonic Membranes	PPIL1	A10.615.284	1.5	1.5	1.5
A10.615.284.473	Tissues	Membranes	Chorion	PPIL1	A10.615.284.473	1.5	1.5	1.5
A10.615.550.599	Tissues	Membranes	Mouth Mucosa	PPIL1	A10.615.550.599	0.5	-	-
A14.549.885	Stomatognathic System	Mouth	Tongue	PPIL1	A14.549.885	0.7	-	-
A14.549	Stomatognathic System	Mouth	Mouth	PPIL1	A14.549	0.4	-	-
A11.627.635	Cells	Myeloid Cells	Myeloid Progenitor Cells	PPIL1	A11.627.635	1.9	1.9	1.9
A11.627.624.249	Cells	Myeloid Cells	Monocyte Macrophage Precursor Cells	PPIL1	A11.627.624.249	1.8	1.8	1.8
A11.627.340.360	Cells	Myeloid Cells	Granulocyte Precursor Cells	PPIL1	A11.627.340.360	0.7	-	-
A03.734.414	Digestive System	Pancreas	Islets of Langerhans	PPIL1	A03.734.414	1.2	1.2	1.2
A02.835.232.834	Musculoskeletal System	Skeleton	Spine	PPIL1	A02.835.232.834	0.8	0.8	0.8
A02.835.232.834.151	Musculoskeletal System	Skeleton	Cervical Vertebrae	PPIL1	A02.835.232.834.151	0.8	0.8	0.8
A11.872.378.590.817	Cells	Stem Cells	Megakaryocyte Erythroid Progenitor Cells	PPIL1	A11.872.378.590.817	3	3	3
A11.872.700	Cells	Stem Cells	Pluripotent Stem Cells	PPIL1	A11.872.700	2.4	2.4	2.4
A11.872.700.500	Cells	Stem Cells	Induced Pluripotent Stem Cells	PPIL1	A11.872.700.500	2.4	2.4	2.4
A11.872.190	Cells	Stem Cells	Embryonic Stem Cells	PPIL1	A11.872.190	2.1	2.1	2.1
A11.872.040	Cells	Stem Cells	Adult Stem Cells	PPIL1	A11.872.040	1.9	1.9	1.9
A11.872.378.590.635	Cells	Stem Cells	Granulocyte Macrophage Progenitor Cells	PPIL1	A11.872.378.590.635	1.5	1.5	1.5
A11.872.378	Cells	Stem Cells	Hematopoietic Stem Cells	PPIL1	A11.872.378	1.4	1.4	1.4
A11.872.653	Cells	Stem Cells	Neural Stem Cells	PPIL1	A11.872.653	1.1	-	-
A11.872	Cells	Stem Cells	Stem Cells	PPIL1	A11.872	1.1	1.1	1.1
A11.872.190.260	Cells	Stem Cells	Embryoid Bodies	PPIL1	A11.872.190.260	0.8	0.8	-
A15.145.229.637.555.567.569.200	Hemic and Immune Systems	Blood	CD4 Positive T Lymphocytes	RANBP3	A15.145.229.637.555.567.569.200	1.5	-	1.5
A15.145.846	Hemic and Immune Systems	Blood	Serum	RANBP3	A15.145.846	1	1	-
A15.145.300	Hemic and Immune Systems	Blood	Fetal Blood	RANBP3	A15.145.300	0.9	-	-
A15.145.229.637.555	Hemic and Immune Systems	Blood	Leukocytes Mononuclear	RANBP3	A15.145.229.637.555	0.7	-	-
A15.145	Hemic and Immune Systems	Blood	Blood	RANBP3	A15.145	0.6	-	-
A15.145.229	Hemic and Immune Systems	Blood	Blood Cells	RANBP3	A15.145.229	0.5	-	-
A11.118.637.555.567.569	Cells	Blood Cells	T Lymphocytes	RANBP3	A11.118.637.555.567.569	1.3	1.3	1.3
A11.118.637.555.567.569.200.700	Cells	Blood Cells	T Lymphocytes Regulatory	RANBP3	A11.118.637.555.567.569.200.700	1.1	-	-
A11.118.637.415	Cells	Blood Cells	Granulocytes	RANBP3	A11.118.637.415	0.3	-	-
A11.118.637.555.567.562.440	Cells	Blood Cells	Precursor Cells B Lymphoid	RANBP3	A11.118.637.555.567.562.440	0.2	-	-
A07.231	Cardiovascular System	Blood Vessels	Blood Vessels	RANBP3	A07.231	0.6	-	-
A08.186.211.730.317.357.352	Nervous System	Central Nervous System	Hypothalamus Middle	RANBP3	A08.186.211.730.317.357.352	3.1	3.1	3.1
A08.186.211.730.317.357.352.435	Nervous System	Central Nervous System	Hypothalamo Hypophyseal System	RANBP3	A08.186.211.730.317.357.352.435	3.1	3.1	3.1
A08.186.211.730.317.357	Nervous System	Central Nervous System	Hypothalamus	RANBP3	A08.186.211.730.317.357	2.7	2.7	2.7
A08.186.211.730.317	Nervous System	Central Nervous System	Diencephalon	RANBP3	A08.186.211.730.317	2.1	2.1	2.1
A08.186.211.730.885.287.500.670	Nervous System	Central Nervous System	Parietal Lobe	RANBP3	A08.186.211.730.885.287.500.670	1.3	1.3	1.3
A08.186.211.464.405	Nervous System	Central Nervous System	Hippocampus	RANBP3	A08.186.211.464.405	1.2	-	-
A08.186.211.653	Nervous System	Central Nervous System	Mesencephalon	RANBP3	A08.186.211.653	1.2	-	-
A08.186.211.464	Nervous System	Central Nervous System	Limbic System	RANBP3	A08.186.211.464	1.1	-	-
A08.186.211.464.710	Nervous System	Central Nervous System	Parahippocampal Gyrus	RANBP3	A08.186.211.464.710	1	-	-
A08.186.211.464.710.225	Nervous System	Central Nervous System	Entorhinal Cortex	RANBP3	A08.186.211.464.710.225	1	-	-
A08.186.211.730.885.287.500.270	Nervous System	Central Nervous System	Frontal Lobe	RANBP3	A08.186.211.730.885.287.500.270	1	-	-
A08.186.211.730	Nervous System	Central Nervous System	Prosencephalon	RANBP3	A08.186.211.730	0.9	-	-
A08.186.211.730.885.287.500	Nervous System	Central Nervous System	Cerebral Cortex	RANBP3	A08.186.211.730.885.287.500	0.9	-	-
A08.186.211.730.885.287.500.863	Nervous System	Central Nervous System	Temporal Lobe	RANBP3	A08.186.211.730.885.287.500.863	0.9	-	-
A08.186.211.730.885	Nervous System	Central Nervous System	Telencephalon	RANBP3	A08.186.211.730.885	0.8	-	-
A08.186.211.730.885.287	Nervous System	Central Nervous System	Cerebrum	RANBP3	A08.186.211.730.885.287	0.8	-	-
A08.186.211.132	Nervous System	Central Nervous System	Brain Stem	RANBP3	A08.186.211.132	0.7	-	-
A08.186.211.132.810.428.200	Nervous System	Central Nervous System	Cerebellum	RANBP3	A08.186.211.132.810.428.200	0.4	-	-
A08.186.211.865	Nervous System	Central Nervous System	Rhombencephalon	RANBP3	A08.186.211.865	0.4	-	-
A08.186.211.865.428	Nervous System	Central Nervous System	Metencephalon	RANBP3	A08.186.211.865.428	0.4	-	-
A08.186	Nervous System	Central Nervous System	Central Nervous System	RANBP3	A08.186	0.3	-	-
A08.186.211	Nervous System	Central Nervous System	Brain	RANBP3	A08.186.211	0.3	-	-
A10.165.114.830.500	Tissues	Connective Tissue	Abdominal Fat	RANBP3	A10.165.114.830.500	-0.1	-	-
A10.165.114.830.500.750	Tissues	Connective Tissue	Subcutaneous Fat Abdominal	RANBP3	A10.165.114.830.500.750	-0.1	-	-
A10.165.114.830	Tissues	Connective Tissue	Adipose Tissue White	RANBP3	A10.165.114.830	-0.3	-	-
A10.165.114.830.750	Tissues	Connective Tissue	Subcutaneous Fat	RANBP3	A10.165.114.830.750	-0.3	-	-
A06.407.071.140	Endocrine System	Endocrine Glands	Adrenal Cortex	RANBP3	A06.407.071.140	2.1	2.1	2.1
A06.407.071	Endocrine System	Endocrine Glands	Adrenal Glands	RANBP3	A06.407.071	1.9	1.9	1.9
A11.436.348	Cells	Epithelial Cells	Hepatocytes	RANBP3	A11.436.348	0.6	-	-
A11.436.275	Cells	Epithelial Cells	Endothelial Cells	RANBP3	A11.436.275	0.4	-	-
A03.556.500.760.464	Digestive System	Gastrointestinal Tract	Parotid Gland	RANBP3	A03.556.500.760.464	1.8	1.8	1.8
A03.556.500.760	Digestive System	Gastrointestinal Tract	Salivary Glands	RANBP3	A03.556.500.760	1.7	1.7	1.7
A03.556.249.124	Digestive System	Gastrointestinal Tract	Ileum	RANBP3	A03.556.249.124	0.8	-	0.8
A03.556.875.875	Digestive System	Gastrointestinal Tract	Stomach	RANBP3	A03.556.875.875	0.6	0.6	-
A03.556.124.684	Digestive System	Gastrointestinal Tract	Intestine Small	RANBP3	A03.556.124.684	0.5	0.5	-
A03.556.875	Digestive System	Gastrointestinal Tract	Upper Gastrointestinal Tract	RANBP3	A03.556.875	0.4	-	-
A03.556.124.526.767	Digestive System	Gastrointestinal Tract	Rectum	RANBP3	A03.556.124.526.767	0.2	-	-
A03.556.249.249.209	Digestive System	Gastrointestinal Tract	Cecum	RANBP3	A03.556.249.249.209	0.1	-	-
A15.382.490.555.567.622	Hemic and Immune Systems	Immune System	Lymphocytes Null	RANBP3	A15.382.490.555.567.622	1	1	-
A15.382.490.555.567	Hemic and Immune Systems	Immune System	Lymphocytes	RANBP3	A15.382.490.555.567	0.9	-	-
A15.382.490.555.567.537	Hemic and Immune Systems	Immune System	Killer Cells Natural	RANBP3	A15.382.490.555.567.537	0.6	-	-
A15.382.490.315.583	Hemic and Immune Systems	Immune System	Neutrophils	RANBP3	A15.382.490.315.583	0.3	-	-
A15.382.520.604.700	Hemic and Immune Systems	Immune System	Spleen	RANBP3	A15.382.520.604.700	0.1	-	-
A10.615.789	Tissues	Membranes	Serous Membrane	RANBP3	A10.615.789	1.2	1.2	1.2
A10.615.550.760	Tissues	Membranes	Respiratory Mucosa	RANBP3	A10.615.550.760	0.4	-	-
A02.633.567.850	Musculoskeletal System	Muscles	Quadriceps Muscle	RANBP3	A02.633.567.850	0.5	-	-
A10.690.552	Tissues	Muscles	Muscle Striated	RANBP3	A10.690.552	0.4	-	-
A10.690.552.500	Tissues	Muscles	Muscle Skeletal	RANBP3	A10.690.552.500	0.4	-	-
A11.627.624.249	Cells	Myeloid Cells	Monocyte Macrophage Precursor Cells	RANBP3	A11.627.624.249	0.9	-	-
A08.713	Nervous System	Neurosecretory Systems	Neurosecretory Systems	RANBP3	A08.713	3.1	3.1	3.1
A04.531.520	Respiratory System	Nose	Nasal Mucosa	RANBP3	A04.531.520	0.4	-	-
A09.531	Sense Organs	Nose	Nose	RANBP3	A09.531	0.4	-	-
A02.835.583	Musculoskeletal System	Skeleton	Joints	RANBP3	A02.835.583	0.6	-	-
A02.835.583.443	Musculoskeletal System	Skeleton	Joint Capsule	RANBP3	A02.835.583.443	0.6	-	-
A02.835.583.443.800	Musculoskeletal System	Skeleton	Synovial Membrane	RANBP3	A02.835.583.443.800	0.6	-	-
A02.835.583.443.800.800	Musculoskeletal System	Skeleton	Synovial Fluid	RANBP3	A02.835.583.443.800.800	0.6	0.6	-
A11.872.653	Cells	Stem Cells	Neural Stem Cells	RANBP3	A11.872.653	1.6	1.6	1.6
A11.872.700	Cells	Stem Cells	Pluripotent Stem Cells	RANBP3	A11.872.700	1.2	-	-
A11.872.700.500	Cells	Stem Cells	Induced Pluripotent Stem Cells	RANBP3	A11.872.700.500	1.2	-	-
A11.872.040	Cells	Stem Cells	Adult Stem Cells	RANBP3	A11.872.040	0.8	-	-
A11.872.190.260	Cells	Stem Cells	Embryoid Bodies	RANBP3	A11.872.190.260	0.7	-	-
A11.872.190	Cells	Stem Cells	Embryonic Stem Cells	RANBP3	A11.872.190	0.4	-	-
A11.872.378	Cells	Stem Cells	Hematopoietic Stem Cells	RANBP3	A11.872.378	0.4	-	-
A11.872.378.294	Cells	Stem Cells	Lymphoid Progenitor Cells	RANBP3	A11.872.378.294	0.2	-	-
A05.810.890	Urogenital System	Urinary Tract	Urinary Bladder	RANBP3	A05.810.890	0.6	0.6	-
A15.145.229.188	Hemic and Immune Systems	Blood	Blood Platelets	RGS6	A15.145.229.188	-	5.3	5.3
A15.145.229.334	Hemic and Immune Systems	Blood	Erythrocytes	RGS6	A15.145.229.334	-	1.6	1.6
A15.145.300	Hemic and Immune Systems	Blood	Fetal Blood	RGS6	A15.145.300	-	1.1	1.1
A08.186.211.653	Nervous System	Central Nervous System	Mesencephalon	RGS6	A08.186.211.653	-	3.7	3.7
A08.186.211.730.885.287.500.270	Nervous System	Central Nervous System	Frontal Lobe	RGS6	A08.186.211.730.885.287.500.270	-	2.5	2.5
A08.186.211.730.885.287.249	Nervous System	Central Nervous System	Basal Ganglia	RGS6	A08.186.211.730.885.287.249	-	2.4	2.4
A08.186.211.730.885.287.249.487	Nervous System	Central Nervous System	Corpus Striatum	RGS6	A08.186.211.730.885.287.249.487	-	2.4	2.4
A08.186.211.730.885.287.500.571	Nervous System	Central Nervous System	Occipital Lobe	RGS6	A08.186.211.730.885.287.500.571	-	2	2
A08.186.211.730.885.287.500.571.735	Nervous System	Central Nervous System	Visual Cortex	RGS6	A08.186.211.730.885.287.500.571.735	-	1.9	1.9
A08.186.211.730.885.287.500.863	Nervous System	Central Nervous System	Temporal Lobe	RGS6	A08.186.211.730.885.287.500.863	-	1.9	1.9
A08.186.211.464.710	Nervous System	Central Nervous System	Parahippocampal Gyrus	RGS6	A08.186.211.464.710	-	1.8	1.8
A08.186.211.464.710.225	Nervous System	Central Nervous System	Entorhinal Cortex	RGS6	A08.186.211.464.710.225	-	1.8	1.8
A08.186.211.730.317	Nervous System	Central Nervous System	Diencephalon	RGS6	A08.186.211.730.317	-	1.8	1.8
A08.186.211.730	Nervous System	Central Nervous System	Prosencephalon	RGS6	A08.186.211.730	-	1.6	1.6
A08.186.211.730.885	Nervous System	Central Nervous System	Telencephalon	RGS6	A08.186.211.730.885	-	1.5	1.5
A08.186.211.730.885.287	Nervous System	Central Nervous System	Cerebrum	RGS6	A08.186.211.730.885.287	-	1.5	1.5
A08.186.211.730.885.287.500	Nervous System	Central Nervous System	Cerebral Cortex	RGS6	A08.186.211.730.885.287.500	-	1.5	1.5
A08.186.211.132	Nervous System	Central Nervous System	Brain Stem	RGS6	A08.186.211.132	-	1.4	1.4
A08.186.211.730.317.357	Nervous System	Central Nervous System	Hypothalamus	RGS6	A08.186.211.730.317.357	-	1.3	-
A08.186.211.730.885.287.500.670	Nervous System	Central Nervous System	Parietal Lobe	RGS6	A08.186.211.730.885.287.500.670	-	1.3	-
A08.186.211.730.317.357.352	Nervous System	Central Nervous System	Hypothalamus Middle	RGS6	A08.186.211.730.317.357.352	-	1.1	-
A08.186.211.730.317.357.352.435	Nervous System	Central Nervous System	Hypothalamo Hypophyseal System	RGS6	A08.186.211.730.317.357.352.435	-	1.1	-
A08.186	Nervous System	Central Nervous System	Central Nervous System	RGS6	A08.186	-	1.1	1.1
A08.186.211	Nervous System	Central Nervous System	Brain	RGS6	A08.186.211	-	1.1	1.1
A11.443	Cells	Erythroid Cells	Erythroid Cells	RGS6	A11.443	-	1.6	1.6
A08.713	Nervous System	Neurosecretory Systems	Neurosecretory Systems	RGS6	A08.713	-	1.1	-
A11.872.653	Cells	Stem Cells	Neural Stem Cells	RGS6	A11.872.653	-	3.8	3.8
MeSH: Medical Subject Heading
